# Supplementary material for: B cell immunity to the Lassa virus glycoprotein is a correlate of vaccination-induced virus control in mice
Source: Nat Commun. 2026 Apr 6;17:4908. doi: 10.1038/s41467-026-71472-2 (PMC13230540; doi:10.1038/s41467-026-71472-2)
Supplement: Supplementary file 4 — Source Data [file 41467_2026_71472_MOESM4_ESM.zip]

Archive with 478 entries (398 files):
- Data table/
- __MACOSX/._Data table
- Data table/._.DS_Store
- Data table/S2/
- __MACOSX/Data table/._S2
- Data table/S3/
- __MACOSX/Data table/._S3
- Data table/S4/
- __MACOSX/Data table/._S4
- Data table/.DS_Store
- __MACOSX/Data table/._.DS_Store
- Data table/Figure 7/
- __MACOSX/Data table/._Figure 7
- Data table/._Figure 7
- Data table/Figure 6/
- __MACOSX/Data table/._Figure 6
- Data table/Figure 1/
- __MACOSX/Data table/._Figure 1
- Data table/._Figure 1
- Data table/S1/
- __MACOSX/Data table/._S1
- Data table/S6/
- __MACOSX/Data table/._S6
- Data table/Figure 4/
- __MACOSX/Data table/._Figure 4
- Data table/Figure 3/
- __MACOSX/Data table/._Figure 3
- Data table/._S2
- Data table/Figure 2/
- __MACOSX/Data table/._Figure 2
- Data table/._Figure 2
- Data table/Figure 5/
- __MACOSX/Data table/._Figure 5
- Data table/S2/._.DS_Store
- Data table/S2/.DS_Store
- __MACOSX/Data table/S2/._.DS_Store
- Data table/S2/._H
- Data table/S2/I/
- __MACOSX/Data table/S2/._I
- Data table/S2/G/
- __MACOSX/Data table/S2/._G
- Data table/S2/._I
- Data table/S2/H/
- __MACOSX/Data table/S2/._H
- Data table/S2/._E
- Data table/S2/E/
- __MACOSX/Data table/S2/._E
- Data table/S2/B/
- __MACOSX/Data table/S2/._B
- Data table/S3/._.DS_Store
- Data table/S3/.DS_Store
- __MACOSX/Data table/S3/._.DS_Store
- Data table/S3/F/
- __MACOSX/Data table/S3/._F
- Data table/S3/D/
- __MACOSX/Data table/S3/._D
- Data table/S3/._D
- Data table/S4/._.DS_Store
- Data table/S4/.DS_Store
- __MACOSX/Data table/S4/._.DS_Store
- Data table/S4/lassa S4A raw data.xlsx
- __MACOSX/Data table/S4/._lassa S4A raw data.xlsx
- Data table/S4/G/
- Data table/S4/F/
- Data table/S4/._S4E.xlsx
- Data table/S4/S4E.xlsx
- __MACOSX/Data table/S4/._S4E.xlsx
- Data table/S4/C/
- Data table/Figure 7/._H
- Data table/Figure 7/I/
- __MACOSX/Data table/Figure 7/._I
- Data table/Figure 7/G/
- __MACOSX/Data table/Figure 7/._G
- Data table/Figure 7/._I
- Data table/Figure 7/H/
- __MACOSX/Data table/Figure 7/._H
- Data table/Figure 7/M/
- __MACOSX/Data table/Figure 7/._M
- Data table/Figure 7/J/
- __MACOSX/Data table/Figure 7/._J
- Data table/Figure 7/C/
- __MACOSX/Data table/Figure 7/._C
- Data table/Figure 7/D/
- __MACOSX/Data table/Figure 7/._D
- Data table/Figure 7/._E
- Data table/Figure 7/E/
- __MACOSX/Data table/Figure 7/._E
- Data table/Figure 7/B/
- __MACOSX/Data table/Figure 7/._B
- Data table/Figure 7/L/
- __MACOSX/Data table/Figure 7/._L
- Data table/Figure 7/._J
- Data table/Figure 7/._M
- Data table/Figure 7/._D
- Data table/Figure 6/._.DS_Store
- Data table/Figure 6/.DS_Store
- __MACOSX/Data table/Figure 6/._.DS_Store
- Data table/Figure 6/._H
- Data table/Figure 6/I/
- __MACOSX/Data table/Figure 6/._I
- Data table/Figure 6/G/
- __MACOSX/Data table/Figure 6/._G
- Data table/Figure 6/._I
- Data table/Figure 6/H/
- __MACOSX/Data table/Figure 6/._H
- Data table/Figure 6/M/
- __MACOSX/Data table/Figure 6/._M
- Data table/Figure 6/J/
- __MACOSX/Data table/Figure 6/._J
- Data table/Figure 6/C/
- __MACOSX/Data table/Figure 6/._C
- Data table/Figure 6/D/
- __MACOSX/Data table/Figure 6/._D
- Data table/Figure 6/._E
- Data table/Figure 6/E/
- __MACOSX/Data table/Figure 6/._E
- Data table/Figure 6/B/
- __MACOSX/Data table/Figure 6/._B
- Data table/Figure 6/L/
- __MACOSX/Data table/Figure 6/._L
- Data table/Figure 6/._J
- Data table/Figure 6/._M
- Data table/Figure 6/._D
- Data table/Figure 1/1C.xlsx
- __MACOSX/Data table/Figure 1/._1C.xlsx
- Data table/Figure 1/1F and G.xlsx
- __MACOSX/Data table/Figure 1/._1F and G.xlsx
- Data table/Figure 1/._1C.xlsx
- Data table/Figure 1/._1F and G.xlsx
- Data table/Figure 1/H and I raw data.xlsx
- __MACOSX/Data table/Figure 1/._H and I raw data.xlsx
- Data table/S1/C and D/
- __MACOSX/Data table/S1/._C and D
- Data table/S1/B/
- __MACOSX/Data table/S1/._B
- Data table/S6/._.DS_Store
- Data table/S6/B and D/
- Data table/S6/.DS_Store
- __MACOSX/Data table/S6/._.DS_Store
- Data table/S6/E/
- Data table/Figure 4/._.DS_Store
- Data table/Figure 4/.DS_Store
- __MACOSX/Data table/Figure 4/._.DS_Store
- Data table/Figure 4/._H
- Data table/Figure 4/I/
- __MACOSX/Data table/Figure 4/._I
- Data table/Figure 4/G/
- __MACOSX/Data table/Figure 4/._G
- Data table/Figure 4/._I
- Data table/Figure 4/H/
- __MACOSX/Data table/Figure 4/._H
- Data table/Figure 4/M/
- __MACOSX/Data table/Figure 4/._M
- Data table/Figure 4/J/
- __MACOSX/Data table/Figure 4/._J
- Data table/Figure 4/C/
- __MACOSX/Data table/Figure 4/._C
- Data table/Figure 4/D/
- __MACOSX/Data table/Figure 4/._D
- Data table/Figure 4/._E
- Data table/Figure 4/E/
- __MACOSX/Data table/Figure 4/._E
- Data table/Figure 4/B/
- __MACOSX/Data table/Figure 4/._B
- Data table/Figure 4/L/
- __MACOSX/Data table/Figure 4/._L
- Data table/Figure 4/._J
- Data table/Figure 4/._M
- Data table/Figure 4/._D
- Data table/Figure 3/._.DS_Store
- Data table/Figure 3/.DS_Store
- __MACOSX/Data table/Figure 3/._.DS_Store
- Data table/Figure 3/._A
- Data table/Figure 3/._H
- Data table/Figure 3/I/
- __MACOSX/Data table/Figure 3/._I
- Data table/Figure 3/._I
- Data table/Figure 3/A/
- __MACOSX/Data table/Figure 3/._A
- Data table/Figure 3/F/
- __MACOSX/Data table/Figure 3/._F
- Data table/Figure 3/H/
- __MACOSX/Data table/Figure 3/._H
- Data table/Figure 3/J/
- __MACOSX/Data table/Figure 3/._J
- Data table/Figure 3/C/
- __MACOSX/Data table/Figure 3/._C
- Data table/Figure 3/B/
- __MACOSX/Data table/Figure 3/._B
- Data table/Figure 3/K/
- __MACOSX/Data table/Figure 3/._K
- Data table/Figure 3/._J
- Data table/Figure 2/._.DS_Store
- Data table/Figure 2/.DS_Store
- __MACOSX/Data table/Figure 2/._.DS_Store
- Data table/Figure 2/I/
- __MACOSX/Data table/Figure 2/._I
- Data table/Figure 2/G/
- __MACOSX/Data table/Figure 2/._G
- Data table/Figure 2/._I
- Data table/Figure 2/F/
- Data table/Figure 2/M/
- __MACOSX/Data table/Figure 2/._M
- Data table/Figure 2/J/
- __MACOSX/Data table/Figure 2/._J
- Data table/Figure 2/C/
- __MACOSX/Data table/Figure 2/._C
- Data table/Figure 2/D/
- __MACOSX/Data table/Figure 2/._D
- Data table/Figure 2/._E
- Data table/Figure 2/E/
- __MACOSX/Data table/Figure 2/._E
- Data table/Figure 2/B/
- __MACOSX/Data table/Figure 2/._B
- Data table/Figure 2/K/
- __MACOSX/Data table/Figure 2/._K
- Data table/Figure 2/L/
- __MACOSX/Data table/Figure 2/._L
- Data table/Figure 2/._J
- Data table/Figure 2/._M
- Data table/Figure 2/._D
- Data table/Figure 5/._.DS_Store
- Data table/Figure 5/._Fig. 5G
- Data table/Figure 5/.DS_Store
- __MACOSX/Data table/Figure 5/._.DS_Store
- Data table/Figure 5/Fig. 5H/
- __MACOSX/Data table/Figure 5/._Fig. 5H
- Data table/Figure 5/Fig. 5F/
- __MACOSX/Data table/Figure 5/._Fig. 5F
- Data table/Figure 5/Fig. 5G/
- __MACOSX/Data table/Figure 5/._Fig. 5G
- Data table/Figure 5/._Fig. 5D
- Data table/Figure 5/Fig. 5D/
- __MACOSX/Data table/Figure 5/._Fig. 5D
- Data table/S2/I/S2I.xlsx
- __MACOSX/Data table/S2/I/._S2I.xlsx
- Data table/S2/I/._S2I.xlsx
- Data table/S2/G/._.DS_Store
- Data table/S2/G/.DS_Store
- __MACOSX/Data table/S2/G/._.DS_Store
- Data table/S2/G/._lassa S2G raw data.xlsx
- Data table/S2/G/lassa S2G raw data.xlsx
- __MACOSX/Data table/S2/G/._lassa S2G raw data.xlsx
- Data table/S2/H/._.DS_Store
- Data table/S2/H/lassa S2H raw data.xlsx
- __MACOSX/Data table/S2/H/._lassa S2H raw data.xlsx
- Data table/S2/H/.DS_Store
- __MACOSX/Data table/S2/H/._.DS_Store
- Data table/S2/E/lassa s2e raw data.xlsx
- __MACOSX/Data table/S2/E/._lassa s2e raw data.xlsx
- Data table/S2/E/._lassa s2e raw data.xlsx
- Data table/S2/B/Normalized CD8 T cells to B cell depletion.xlsx
- Data table/S3/F/._S3F.xlsx
- Data table/S3/F/S3F.xlsx
- __MACOSX/Data table/S3/F/._S3F.xlsx
- Data table/S3/D/raw S3D.xlsx
- __MACOSX/Data table/S3/D/._raw S3D.xlsx
- Data table/S3/D/._raw S3D.xlsx
- Data table/S4/G/S4G.xlsx
- __MACOSX/Data table/S4/G/._S4G.xlsx
- Data table/S4/G/._S4G.xlsx
- Data table/S4/F/._S4F.xlsx
- Data table/S4/F/S4F.xlsx
- __MACOSX/Data table/S4/F/._S4F.xlsx
- Data table/S4/C/._Fig. S4C.xlsx
- Data table/S4/C/Fig. S4C.xlsx
- __MACOSX/Data table/S4/C/._Fig. S4C.xlsx
- Data table/Figure 7/I/._.DS_Store
- Data table/Figure 7/I/.DS_Store
- __MACOSX/Data table/Figure 7/I/._.DS_Store
- Data table/Figure 7/I/._lassa 7i raw data.xlsx
- Data table/Figure 7/I/lassa 7i raw data.xlsx
- __MACOSX/Data table/Figure 7/I/._lassa 7i raw data.xlsx
- Data table/Figure 7/G/lassa 4g raw data.xlsx
- __MACOSX/Data table/Figure 7/G/._lassa 4g raw data.xlsx
- Data table/Figure 7/H/~$lassa 2g raw data.xlsx
- __MACOSX/Data table/Figure 7/H/._~$lassa 2g raw data.xlsx
- Data table/Figure 7/H/._~$lassa 2g raw data.xlsx
- Data table/Figure 7/H/lassa 7h raw data.xlsx
- __MACOSX/Data table/Figure 7/H/._lassa 7h raw data.xlsx
- Data table/Figure 7/H/._lassa 7h raw data.xlsx
- Data table/Figure 7/M/._.DS_Store
- Data table/Figure 7/M/.DS_Store
- __MACOSX/Data table/Figure 7/M/._.DS_Store
- Data table/Figure 7/M/~$lassa 4M raw data.xlsx
- __MACOSX/Data table/Figure 7/M/._~$lassa 4M raw data.xlsx
- Data table/Figure 7/M/lassa 7M raw data(AutoRecovered).xlsx
- __MACOSX/Data table/Figure 7/M/._lassa 7M raw data(AutoRecovered).xlsx
- Data table/Figure 7/M/._~$lassa 4M raw data.xlsx
- Data table/Figure 7/J/._.DS_Store
- Data table/Figure 7/J/._lassa 7J raw data.xlsx
- Data table/Figure 7/J/.DS_Store
- __MACOSX/Data table/Figure 7/J/._.DS_Store
- Data table/Figure 7/J/lassa 7J raw data.xlsx
- __MACOSX/Data table/Figure 7/J/._lassa 7J raw data.xlsx
- Data table/Figure 7/C/lassa 7c raw data.xlsx
- __MACOSX/Data table/Figure 7/C/._lassa 7c raw data.xlsx
- Data table/Figure 7/D/._.DS_Store
- Data table/Figure 7/D/lassa 7d raw data.xlsx
- __MACOSX/Data table/Figure 7/D/._lassa 7d raw data.xlsx
[truncated: 178 more entries]
