# Supplementary material for: B cell immunity to the Lassa virus glycoprotein is a correlate of vaccination-induced virus control in mice
Source: Nat Commun. 2026 Apr 6;17:4908. doi: 10.1038/s41467-026-71472-2 (PMC13230540; doi:10.1038/s41467-026-71472-2)
Supplement: Supplementary file 4 — Source Data [file 41467_2026_71472_MOESM4_ESM.zip › Data table/S4/lassa S4A raw data.xlsx]

## Sheet: S4A
	LASV LII+hkiL
D0	1.16
D+7	3.05		2.37	2.34
D+14	3.67		3.22	3.02
TM#76	M10		M12	M13
	LASV LII+HkiL											LASV LII no hkil
D0	2	2	2	2	2							2	2	2
D+6	2	2	2.30103	2	2							4.45484	4.01284	4.03342
D+17	3.57171	2	3.29667	2.60206	2							5.91908	5.98722	6.06819
TM60	M6	M7	M8	M9	M10							M11	M12	M13
