# Supplementary material for: B cell immunity to the Lassa virus glycoprotein is a correlate of vaccination-induced virus control in mice
Source: Nat Commun. 2026 Apr 6;17:4908. doi: 10.1038/s41467-026-71472-2 (PMC13230540; doi:10.1038/s41467-026-71472-2)
Supplement: Supplementary file 4 — Source Data [file 41467_2026_71472_MOESM4_ESM.zip › Data table/S4/S4E.xlsx]

## Sheet: anti-LCMV week-1 pre challenge
Dilution	LASV					WE					No transfer controls
150	2.8117	2.991	3.31	2.9499	3.074	2.9589	2.956	3.0456	3.1748	3.0796	0.2125	0.1679	0.3597
450	3.0727	3.3963	3.2822	2.9917	3.3334	3.0278	3.004	3.0695	3.27	3.024	0.1658	0.0676	0.3748
1350	2.8969	3.2221	3.0326	3.2246	2.7615	3.3038	2.9128	2.8821	2.8811	3.3101	0.1432	0.0771	0.2872
4050	2.739	2.3763	2.3635	2.6757	2.4076	2.7821	2.6832	2.8394	2.6654	3.0579	0.1337	0.084	0.2234
12150	2.4459	1.6349	1.8453	1.8705	2.1168	2.3002	2.2766	2.4167	2.2456	2.8543	0.0869	0.0841	0.1084
36450	1.9359	0.9745	1.0595	1.1326	1.106	1.6886	2.4672	1.893	1.9288	1.7869	0.0826	0.0768	0.0791
109350	1.3525	0.4645	0.5057	0.5922	0.6242	1.0403	0.94	1.1177	0.9341	1.1225	0.0871	0.0857	0.0677
328050	0.6569	0.2474	0.2676	0.2923	0.2957	0.5184	0.485	0.6348	0.4777	0.551	0.0705	0.0809	0.0707
984150	0.3435	0.1421	0.1629	0.1552	0.1532	0.2665	0.2623	0.291	0.2181	0.2675	0.0673	0.0739	0.0666
2952450	0.1682	0.0958	0.1026	0.1065	0.098	0.1518	0.1466	0.1574	0.1229	0.1468	0.0732	0.081	0.0667
8857350	0.1258	0.0879	0.0889	0.0828	0.0715	0.1037	0.0987	0.1017	0.1084	0.1361	0.0684	0.0661	0.0652
	LASV LII					WE										LCMV-LASV LII - immunized no transfer
	991069	298512	376090	398706	367723	977282	943510	1099179	790170	1096085						50	50	50
AUC from curves above
TM60	M6	M7	M8	M9	M10	M1	M2	M3	M4	M5						M11	M12	M13

## Sheet: anti-lasv week-1 prechalleng
Dilution	LASV					WE					No transfer controls
150	2.9047	2.4943	2.4543	2.4556	2.4261	3.0685	2.9394	2.6302	3.0656	2.4941	0.1233	0.0715	0.1245
450	2.7582	2.4389	2.3888	2.4901	2.4046	2.8337	2.5832	3.0471	2.5505	2.6251	0.0629	0.0635	0.0968
1350	2.5366	2.218	1.9515	2.275	2.1793	2.8485	2.5796	2.9685	2.5074	2.5166	0.0602	0.0624	0.0703
4050	1.9354	1.7506	1.6071	1.8923	1.7449	2.7563	2.3994	2.709	2.2361	2.2233	0.057	0.0503	0.0632
12150	1.5606	1.1644	1.0342	1.5501	1.3327	1.8142	1.892	2.023	1.6823	1.8289	0.0567	0.0587	0.0625
36450	0.7928	0.6455	0.5593	0.9027	0.677	1.2076	1.2731	1.2028	1.0947	1.2677	0.054	0.0579	0.0609
109350	0.4008	0.3128	0.2803	0.4391	0.365	0.6837	0.7863	0.7081	0.5764	0.6517	0.0625	0.0547	0.063
328050	0.2052	0.1628	0.1538	0.2117	0.1747	0.3288	0.3729	0.3487	0.2987	0.3375	0.0576	0.0546	0.0623
984150	0.1202	0.1026	0.0918	0.1186	0.108	0.1684	0.1845	0.1771	0.1646	0.1706	0.0564	0.0576	0.0603
2952450	0.0828	0.0752	0.0815	0.0802	0.0808	0.1087	0.1065	0.1064	0.1034	0.1063	0.0528	0.0507	0.059
8857350	0.0708	0.0627	0.0633	0.0665	0.0696	0.0737	0.0768	0.0771	0.0753	0.0785	0.0562	0.0608	0.0575
	LASV LII					WE										LCMV-LASV LII - immunized no transfer
	204238	133367	108170	213321	158097	445761	498391	467923	384900	443580						50	50	50
AUC from curves above
TM60	M6	M7	M8	M9	M10	M1	M2	M3	M4	M5						M11	M12	M13

## Sheet: anti lcmv post challenge
Dilution	LASV										WE										No transfer controls
150	2.8095	2.8163	3.2443	2.7596	3.3399	2.7698	2.5798	3.0115	2.601	2.61	2.4787	2.4357	2.4048	2.3853	2.8764	2.5852	2.5813	2.5814	2.7483	2.6887	0.2105	0.1505	0.1008	0.1024	0.1282	0.1183
450	2.8651	3.2046	2.8855	2.8622	2.9196	2.9627	2.7621	2.7528	2.834	2.7697	2.8014	2.6462	2.7098	2.6281	3.1499	2.7266	2.8172	2.8054	2.8597	2.7934	0.1127	0.0879	0.0797	0.0688	0.0792	0.0755
1350	3.133	2.8458	3.2487	3.2295	2.8085	3.0914	2.94	2.9988	2.9063	2.9517	3.1044	2.7021	2.7381	2.9689	3.1232	2.7847	2.8191	2.7799	2.8309	2.6967	0.0785	0.0754	0.0557	0.0535	0.058	0.0575
4050	3.0755	2.726	2.5014	2.5169	2.6302	2.6655	2.5561	2.341	3.0353	2.9192	2.6574	2.9835	2.7319	2.6966	3.0094	3.0666	2.7768	2.8276	2.7039	2.9029	0.0637	0.0608	0.0558	0.0538	0.054	0.051
12150	2.6661	2.5632	2.0801	2.0966	2.5466	2.1014	2.5432	2.2155	2.6528	2.4994	2.5546	2.519	2.5172	2.8278	2.3369	2.5222	3.0247	2.691	2.9386	2.4579	0.056	0.0536	0.0564	0.0479	0.0472	0.0498
36450	2.0125	1.6514	1.5715	1.4414	1.6573	1.4647	1.7256	1.3615	1.6124	1.5621	2.1918	2.1627	2.1783	2.2301	1.8578	2.1792	2.4643	2.5845	2.2799	2.0465	0.052	0.0506	0.0576	0.0498	0.0456	0.0453
109350	1.1735	1.1069	0.8602	0.8963	1.0961	0.933	1.0236	0.6895	1.0231	0.9565	1.4357	1.681	1.5833	1.6374	1.36	1.586	2.0476	2.4206	1.7384	1.5299	0.0495	0.0524	0.0523	0.0503	0.0496	0.0508
328050	0.5894	0.5394	0.4282	0.4403	0.5797	0.4593	0.4982	0.3377	0.528	0.4647	0.7801	1.1251	0.9673	1.0553	0.6606	0.9871	1.4648	1.575	1.2531	0.9291	0.0507	0.0494	0.0515	0.0495	0.047	0.0487
984150	0.2932	0.2911	0.2226	0.2167	0.2733	0.2177	0.2421	0.1733	0.2714	0.2271	0.3938	0.6685	0.5565	0.6393	0.3249	0.5738	0.9419	1.0203	0.6581	0.5123	0.0539	0.0539	0.0559	0.0502	0.0547	0.0489
2952450	0.1735	0.1743	0.1309	0.1288	0.1552	0.131	0.1314	0.1058	0.143	0.1221	0.2148	0.3771	0.2992	0.3312	0.171	0.3086	0.4956	0.6017	0.3845	0.308	0.0536	0.0537	0.0514	0.0506	0.0474	0.0451
8857350	0.128	0.1189	0.0962	0.0989	0.1055	0.1012	0.0963	0.0808	0.0905	0.0843	0.155	0.2191	0.1709	0.2037	0.1106	0.197	0.279	0.3488	0.2301	0.1795	0.0522	0.0547	0.055	0.055	0.0482	0.0493
	LASV LII					WE					B6 non-immunized					LCMV-LASV LII - immunized no transfer
	1200000	737000	904000	646000	814000	2430000	2630000	1930000	4760000	2830000	6164	8222	4947	4062	7356	50	50	50
AUC from curves above
TM60	M6	M7	M8	M9	M10	M1	M2	M3	M4	M5						M11	M12	M13

## Sheet: anti lasv post challnge
Dilution	LASV										WE										No transfer controls
150	3.1104	2.946	3.046	2.5395	2.2272	2.4411	2.9973	3.1658	2.8988	2.9816	2.764	2.5784	2.9273	2.4124	2.4702	2.8489	2.576	2.5895	2.6958	2.6883	0.3377	0.413	0.9501	0.8669	0.2792	0.268
450	3.18	3.077	3.0688	2.6614	2.346	2.3396	2.9728	3.0815	3.1769	3.1011	2.5996	2.5855	2.5729	2.5396	2.5507	2.5576	2.6342	2.691	2.7729	2.6994	0.1937	0.2321	0.6147	0.5128	0.1758	0.1581
1350	2.946	2.9708	2.8382	2.5507	2.1341	2.1906	2.8118	2.9255	3.1101	3.0655	2.7879	2.5024	2.5188	2.5099	2.5413	2.509	2.7277	2.7388	2.6814	2.6068	0.1061	0.1255	0.3214	0.2559	0.1125	0.0923
4050	2.5339	2.7308	3.0014	2.3966	1.9907	2.112	2.544	2.6794	3.1126	2.7926	2.3845	2.3683	2.4002	2.4343	2.3338	2.5158	2.5677	2.5859	2.5498	2.4156	0.0711	0.0861	0.1709	0.1466	0.0694	0.078
12150	2.129	2.2859	1.9746	1.998	1.5539	1.639	1.8835	2.3112	2.4632	2.3405	2.0984	2.0629	2.1673	2.2027	2.2419	2.0183	2.3899	2.4724	2.2961	2.0885	0.0638	0.062	0.1062	0.0896	0.0637	0.0598
36450	1.5246	1.7139	1.2235	1.231	1.0876	1.1689	1.1175	1.6335	1.7978	1.6354	1.64	1.5766	1.7447	1.8064	1.5971	1.5405	2.037	2.0889	1.8269	1.6282	0.0581	0.0542	0.0748	0.0666	0.056	0.0512
109350	1.011	1.1211	0.7254	0.7429	0.699	0.7236	0.6243	1.0193	1.0978	0.9683	1.2107	1.032	1.2127	1.2688	0.9616	1.01	1.5843	1.639	1.2653	1.1194	0.0542	0.0574	0.0685	0.0623	0.0542	0.0566
328050	0.575	0.7585	0.2941	0.2731	0.3615	0.4023	0.2924	0.4815	0.5589	0.5003	0.6192	0.5937	0.7153	0.7495	0.5557	0.5622	1.1346	1.0779	0.7497	0.6738	0.0575	0.0544	0.0629	0.0547	0.0576	0.0587
984150	0.3226	0.4056	0.112	0.2228	0.194	0.2018	0.1734	0.2644	0.3394	0.301	0.3163	0.3293	0.3964	0.4134	0.2887	0.3054	0.6599	0.6951	0.4348	0.3954	0.055	0.055	0.0595	0.0596	0.0533	0.0533
2952450	0.2176	0.2611	0.1033	0.1316	0.1508	0.1157	0.1129	0.1399	0.184	0.1749	0.1731	0.1984	0.2276	0.2306	0.1614	0.1814	0.349	0.3619	0.2323	0.2341	0.0618	0.0548	0.065	0.0688	0.0578	0.062
8857350	0.1515	0.3536	0.06	0.0748	0.0881	0.1001	0.0914	0.1108	0.1369	0.1275	0.1124	0.1307	0.147	0.1419	0.1056	0.114	0.2168	0.2378	0.1449	0.1552	0.0553	0.061	0.0614	0.0594	0.0635	0.063
	LASV LII					WE										LCMV-LASV LII - immunized no transfer
	1952179	458713	633300	697893	1248447	1276940	1705204	1110335	3041777	1733677						195.3	1301	111.5
AUC from curves above
TM60	M6	M7	M8	M9	M10	M1	M2	M3	M4	M5						M11	M12	M13
