# Supplementary material for: B cell immunity to the Lassa virus glycoprotein is a correlate of vaccination-induced virus control in mice
Source: Nat Commun. 2026 Apr 6;17:4908. doi: 10.1038/s41467-026-71472-2 (PMC13230540; doi:10.1038/s41467-026-71472-2)
Supplement: Supplementary file 4 — Source Data [file 41467_2026_71472_MOESM4_ESM.zip › Data table/Figure 1/1C.xlsx]

## Sheet: LCMV GPCc
Antibody concentration (ug/ml)	OD405	KL25-IgG2a			VI10-IgG2a (isotype control)						12.1F - IgG2a						18.5C IgG1						wen3
100		3.2803	3.239	3.236	0.3642	0.303	0.3005				3.0699	2.9747	2.8878	3.1277	3.012	2.9561	2.9803	2.9721	2.9363				3.0527	3.04	3.0026
33.3333		3.3258	3.2246	3.2921	0.3308	0.2999	0.3266				3.0169	2.9886	2.9767	3.1101	3.0995	2.9674	2.9635	3.013	2.9439				3.1063	3.051	3.122
11.1111		3.3425	3.405	3.2618	0.3227	0.3206	0.3219				3.028	3.0039	3.006	3.1273	3.0743	3.0705	2.9052	2.9294	2.9634				3.171	3.1708	3.2
3.7037		3.3462	3.1635	3.2303	0.3042	0.3175	0.3258				3.0202	2.9472	2.9757	3.1029	3.0617	3.0589	2.8205	2.7962	2.8502				3.1444	3.1761	3.2107
1.23457		3.2341	3.2077	3.2231	0.3065	0.3197	0.3202				3.0146	2.9321	2.9535	3.1287	3.1559	3.1255	2.7772	2.8068	2.7821				3.1002	3.0897	3.0662
0.411523		3.0577	3.0317	3.1149	0.2927	0.3094	0.3022				2.8347	2.9039	2.8776	3.0378	2.9666	3.0818	2.4291	2.6688	2.69				2.9656	3.0425	2.9275
0.137174		2.9261	2.7953	2.9378	0.3012	0.2957	0.2979				2.5742	2.5644	2.5238	2.755	2.7753	2.763	2.4158	2.3851	2.4062				2.4956	2.5885	2.372
0.045725		2.1643	2.1093	2.1937	0.2794	0.2877	0.2783				1.8528	1.8687	1.8017	1.9808	1.9638	2.0229	1.5896	1.5298	1.6319				1.6171	1.7101	1.4842
0.015242		1.1852	1.2088	1.2208	0.281	0.2789	0.288				0.9468	0.95	0.9417	1.0832	1.0746	1.1247	0.7761	0.727	0.7863				0.7935	0.8647	0.7454
0.005081		0.6155	0.6387	0.6446	0.2814	0.2817	0.28				0.4481	0.4399	0.4344	0.5852	0.5549	0.5578	0.4003	0.3612	0.3703				0.4314	0.4507	0.3916

## Sheet: LASV GPC
Antibody concentration (pg/ml)		KL25-IgG2a						VI10-IgG2a (isotype control)			12.1F - IgG2a						18.5C IgG1						wen3
900000	OD405							0.1549	0.1762	0.1799													1.5119	1.5101	1.3854
300000								0.1529	0.1583	0.1699													0.8159	0.8354	0.7954
100000		3.2314	3.0905	3.1545				0.1471	0.157	0.1539		3.3947	3.3363										0.496	0.5064	0.4901
33333.3		3.2063	3.1453	3.0423				0.151	0.1442	0.1518	3.175	3.5173	3.6549	3.1959	3.0583		3.0583		3.0829				0.2885	0.2976	0.2893
11111.1		3.0921	3.0806	2.821				0.1386	0.1508	0.1475	3.131	3.2135	3.4047	3.1929	3.1271	3.0075	3.0235	3.1641	3.1682				0.1995	0.2014	0.1997
3703.7		2.7991	2.753	2.6263				0.1422	0.1518	0.1447	2.8528	2.7634	2.9423	2.8501	2.9128	2.7941	3.0448	3.0075	3.0948				0.1602	0.1574	0.1616
1234.57		2.1616	2.1707	2.0617				0.1411	0.1395	0.1453	2.2377	2.2318	2.2846	2.325	2.2704	2.2636	3.0785	2.9621	3.0654				0.1429	0.1402	0.1451
411.523		1.394	1.4336	1.3574				0.1367	0.1445	0.1388	1.496	1.4365	1.3838	1.5129	1.4609	1.4731	2.9837	2.9182	2.9877				0.1381	0.1393	0.1404
137.174		0.7371	0.747	0.6991				0.1365	0.1335	0.141	0.7211	0.7158	0.673	0.7654	0.7402	0.7494	2.9043	2.8039	2.7712				0.1355	0.1349	0.1357
45.725		0.4061	0.3556	0.3372				0.1349	0.1396	0.1319	0.3471	0.346	0.3093	0.3585	0.3521	0.3742	2.5337	2.4705	2.5124				0.1309	0.1289	0.1374
15.242		0.2175	0.2115	0.2055				0.1309	0.1299	0.1308	0.1789	0.186	0.1642	0.2075	0.2062	0.21	1.4994	1.5109	1.5586				0.1251	0.1288	0.1341
5.081		0.1561	0.1659	0.1636				0.1378	0.1335	0.1386	0.138	0.134	0.132	0.1488	0.147	0.1553	0.6321	0.6358	0.6436				0.1251	0.1284	0.1435
