# Supplementary material for: B cell immunity to the Lassa virus glycoprotein is a correlate of vaccination-induced virus control in mice
Source: Nat Commun. 2026 Apr 6;17:4908. doi: 10.1038/s41467-026-71472-2 (PMC13230540; doi:10.1038/s41467-026-71472-2)
Supplement: Supplementary file 4 — Source Data [file 41467_2026_71472_MOESM4_ESM.zip › Data table/Figure 1/1F and G.xlsx]

## Sheet: F
Experiment TM60 day 6; TM62 D11; TM76 d8 ALL post immunization/Pre-challenge
	Group	LASV LII acute														LCMV WE Acute
	Mouse number	1	2	3	4	1	2	3	4	5	1	2	3	4	5	1	2	3	1	2	3	4	5	1	2	3	4	5
Ffu/ml (log converted)	D0
	D6					1.5	1.5	1.5	1.5	1.5									1.5	1.5	1.5	1.5	1.5
	D8	1.5	1.5	1.5	1.5											1.5	1.5	1.5
	D11										1.5	1.5	1.5	1.5	1.5									1.5	1.5	1.5	1.5	1.5

## Sheet: G
Experiment NB07
	Group	LASV LII ARM cyototail										LASV LIV ARM cyototail										LCMV WE
	Mouse number	1		2		3		4		5		1		2		3		4		5		1		2		3		4
Ffu/ml (log converted)	D0	2	2	2	2	2	2	2	2	2	2	2	2	2	2	2	2	2	2	2	2	2	2	2	2	2	2	2	2
	D3	4.02619	3.85743			4.22986	4.4513	3.87275	3.38653	4.28086	3.79382	3.94684	4.20842	3.87954	3.54841	3.79821	3.79367	3.61882	4.25513			3.64675	3.67109	3.90131	3.96277	3.63784	3.84793	3.42294	3.61357
	D8	4.81511	4.79207	5.16844	4.64438	4.88475	4.77827	4.95251	4.8262	5.2697	5.52438	5.28068	4.90007	5.48284	5.12868	5.50753	5.704	5.38715	5.3279			5.56821	5.37219	5.87683	5.82596	5.22353	5.07117	5.75088	5.81831
	D15	3.67056	4.54842	3.62801	3.67595	5.11237	4.78526	3.57617	3.72144	4.24567	4.07054	4.32427	4.41341	4.38593	4.36649	4.69571	4.68194	4.40329				4.82872		4.82368		4.76092		4.59535
	D21	3.17609	3.26245	2.30103	3.1038	3.42813	3.13354	2.30103	2	3.08991	3.54531	2.60206	2	3.15691	3.0607	4.52795	4.55347	3.23092	3.15353			4.01665	3.96972	4.34532	4.0602	3.55045	3.10708	4.17566	4.39757
	D28	2	2	2	2	2.30103	2.60206	2.30103	2	2.60206	2.30103	2	2	2.30103	2.30103	3.77857	4.02641	2.30103	2			2.97004	3.01424	4.42861	4.22262	2.61979	2	3.03327	3.38871
	D35	2	2	2	2	2	2	2	2	2	2	2	2	2	2	2.79029	2.77815	2.30103	2			2	2	3.12057	2.62014	2	2	2	2
