# Supplementary material for: B cell immunity to the Lassa virus glycoprotein is a correlate of vaccination-induced virus control in mice
Source: Nat Commun. 2026 Apr 6;17:4908. doi: 10.1038/s41467-026-71472-2 (PMC13230540; doi:10.1038/s41467-026-71472-2)
Supplement: Supplementary file 4 — Source Data [file 41467_2026_71472_MOESM4_ESM.zip › Data table/Figure 1/H and I raw data.xlsx]

## Sheet: H
							LASV LII ARM cytotail												LASV LIV c infected						WE						Naive mice
anti-LASV LIV GPC AUC							16596	20940	40048	23449	43393								12640	21849	40831	47851			212.6	270	1211	81.17			0		14.87	0

## Sheet: I
							LASV LII ARM cytotail												LASV LIV c infected						WE						NID
anti-LCMV GPC AUC							100.4	7469	835.3	2559	496.3								1483	1591	29971	19802			59693	63713	29034	22272			0		0	0
