# Supplementary material for: B cell immunity to the Lassa virus glycoprotein is a correlate of vaccination-induced virus control in mice
Source: Nat Commun. 2026 Apr 6;17:4908. doi: 10.1038/s41467-026-71472-2 (PMC13230540; doi:10.1038/s41467-026-71472-2)
Supplement: Supplementary file 4 — Source Data [file 41467_2026_71472_MOESM4_ESM.zip › Data table/S2/I/S2I.xlsx]

## Sheet: L
		Values were log converted to achieve normality
TM66				PRE					POST
		LASV LII		2.60032	1	3.03019	1		4.18921	2.14364	3.76245	2.14891
		LCMV		4.97698	5.03997	5.068	5.07963	5.12975	5.06976	5.18973	5.20925	5.14721	5.22886
