# Supplementary material for: B cell immunity to the Lassa virus glycoprotein is a correlate of vaccination-induced virus control in mice
Source: Nat Commun. 2026 Apr 6;17:4908. doi: 10.1038/s41467-026-71472-2 (PMC13230540; doi:10.1038/s41467-026-71472-2)
Supplement: Supplementary file 4 — Source Data [file 41467_2026_71472_MOESM4_ESM.zip › Data table/S2/G/lassa S2G raw data.xlsx]

## Sheet: S2G
TM66			LASV LII					VSV G					ARM WE
	TM66		2.60032	1	3.03019	1		1.40398	1	1	1	1	4.97698	5.03997	5.068	5.07963	5.12975
	Mouse		#1	#2	#3	#4		#1	#2	#3	#4	#5	#1	#2	#3	#4	#5
