# Supplementary material for: B cell immunity to the Lassa virus glycoprotein is a correlate of vaccination-induced virus control in mice
Source: Nat Commun. 2026 Apr 6;17:4908. doi: 10.1038/s41467-026-71472-2 (PMC13230540; doi:10.1038/s41467-026-71472-2)
Supplement: Supplementary file 4 — Source Data [file 41467_2026_71472_MOESM4_ESM.zip › Data table/S2/H/lassa S2H raw data.xlsx]

## Sheet: S2G
TM66			LASV LII					VSV G					ARM WE
	TM66		4.18921	2.14364	3.76245	2.14891		3.19673	3.09061	2.66153	1.66229	2.26007	5.06976	5.18973	5.20925	5.14721	5.22886
	Mouse		#1	#2	#3	#4		#1	#2	#3	#4	#5	#1	#2	#3	#4	#5
