# Supplementary material for: B cell immunity to the Lassa virus glycoprotein is a correlate of vaccination-induced virus control in mice
Source: Nat Commun. 2026 Apr 6;17:4908. doi: 10.1038/s41467-026-71472-2 (PMC13230540; doi:10.1038/s41467-026-71472-2)
Supplement: Supplementary file 4 — Source Data [file 41467_2026_71472_MOESM4_ESM.zip › Data table/S2/E/lassa s2e raw data.xlsx]

## Sheet: S2e
		sIgM - LCMV LASV LII non CD8 depleted													sIgM - LCMV LASV LII
	D0	2	2												2	2	2	2	2	2	2	2	2	2
	WK1	2	2												4.76864	5.36922	5.29667	5.5977	5.47276	5.24055	5.49554	5.36922	4.93601	5.33846
	WK3	2	2												5.17898	5.2833	5.35411	5.17609	5.43775	5.43136	5.4624	5.52763	5.44091	5.6721
TM47	Mouse	#1	#2																	#1	#2	#3	#4	#5
