# Supplementary material for: B cell immunity to the Lassa virus glycoprotein is a correlate of vaccination-induced virus control in mice
Source: Nat Commun. 2026 Apr 6;17:4908. doi: 10.1038/s41467-026-71472-2 (PMC13230540; doi:10.1038/s41467-026-71472-2)
Supplement: Supplementary file 4 — Source Data [file 41467_2026_71472_MOESM4_ESM.zip › Data table/S2/B/Normalized CD8 T cells to B cell depletion.xlsx]

## Sheet: Sheet1
											12.3	59.3	20.742
													2.91926
				B cells	CD8
			17	71.2	0.8	1.1236	5.41701
			18	69.6	0.32	0.45977	2.21662
			19	71.5	0.67	0.937063	4.51771
			20	72	0.32	0.444444	2.14273
			21	76.3	0.46	0.602883	2.90658
			22	77.9	0.59	0.757381	3.65144
			23	74	0.39	0.527027	2.54087
			24	75	0.41	0.546667	2.63556
			25	78	0.35	0.448718	2.16333
			26	81.9	0.17	0.20757	1.00072
						0.605512
						2.91926
