# Supplementary material for: B cell immunity to the Lassa virus glycoprotein is a correlate of vaccination-induced virus control in mice
Source: Nat Commun. 2026 Apr 6;17:4908. doi: 10.1038/s41467-026-71472-2 (PMC13230540; doi:10.1038/s41467-026-71472-2)
Supplement: Supplementary file 4 — Source Data [file 41467_2026_71472_MOESM4_ESM.zip › Data table/S3/F/S3F.xlsx]

## Sheet: Sheet1
Serum dilution	rLCMV/LIVc no HkiL transfer										rLCMV/WE no HkiL transfer		blank
TM14 mouse	#1		#2								#1
50	0.1672	0.1608	0.224	0.2118							0.2728	0.3119	0.1158	0.0883	0.1173
150	0.152	0.1412	0.1678	0.1701							0.2279	0.2425	0.1156	0.1112	0.1264
450	0.1094	0.1105	0.141	0.1361							0.1711	0.189	0.1097	0.0878	0.1166
1350	0.104	0.0996	0.132	0.1274							0.1334	0.1398	0.1204	0.0961	0.1037
4050	0.0878	0.0844	0.1184	0.1189							0.1228	0.115	0.0989	0.0828	0.1005
12150	0.0927	0.0843	0.1073	0.1131							0.1117	0.1189	0.1059	0.0771	0.093
36450	0.0912	0.0942	0.1059	0.1185							0.1059	0.1086	0.108	0.0866	0.103
109350	0.0943	0.0916	0.1203	0.1103							0.1087	0.1167	0.1114	0.1061	0.1026
328050
984150
2952450
8857350
