# Supplementary material for: B cell immunity to the Lassa virus glycoprotein is a correlate of vaccination-induced virus control in mice
Source: Nat Commun. 2026 Apr 6;17:4908. doi: 10.1038/s41467-026-71472-2 (PMC13230540; doi:10.1038/s41467-026-71472-2)
Supplement: Supplementary file 4 — Source Data [file 41467_2026_71472_MOESM4_ESM.zip › Data table/S3/D/raw S3D.xlsx]

## Sheet: Sheet1
	Lassa Lineage I			Lassa Lineage II			Lassa Lineage III			Merino Walk			Mobala			Lujo			Lassa Lineage IV (PC)			VSV G (NC)
CFSEhigh	43197.6	44370	70224	72618	100406	151420	36330	71154	48480	72800	85950	23543.8	38000	114802	140438	121875	121125	80504.8	1281.8	1144	734.82	99750	80900	73140
CFSEdiluted	830588	2847800	2572220	1738100	1111420	2513840	2058000	5225040	2344800	339040	483612	227406	2000	6697.8	1590.4	3137.5	3925	1895.2	12998700	10401040	11101110	5250	1	41860
