# Supplementary material for: B cell immunity to the Lassa virus glycoprotein is a correlate of vaccination-induced virus control in mice
Source: Nat Commun. 2026 Apr 6;17:4908. doi: 10.1038/s41467-026-71472-2 (PMC13230540; doi:10.1038/s41467-026-71472-2)
Supplement: Supplementary file 4 — Source Data [file 41467_2026_71472_MOESM4_ESM.zip › Data table/S4/G/S4G.xlsx]

## Sheet: S4G
	Dilution Factor	LCMV-LASV LII - immunized										WE										Blank
50	50	1.8146	1.7853	2.2624	2.0901	2.1347	2.0402	2.0555	2.1253	2.1656	2.0594	1.0586	0.8937	0.7418	0.7157	0.6847	0.6525	1.1253	1.0728	0.5901	0.6249	0.1942	0.2062	0.1848	0.2011
150	150	1.7555	1.8344	2.0376	2.2617	1.9766	1.906	1.9663	2.1552	2.1722	2.3004	0.8646	0.8779	0.6993	0.7545	0.6017	0.6068	0.9975	0.9546	0.503	0.4894	0.178	0.8539	0.189	0.2727
450	450	1.6917	1.7131	2.2821	2.3457	1.7173	1.79	1.9319	1.9652	2.057	2.0512	0.8205	0.7988	0.6834	0.6306	0.5925	0.6019	0.8615	0.799	0.4516	0.4436	0.187	0.1725	0.2941	0.1834
1350	1350	1.5165	1.5615	1.9621	2.0078	1.5479	1.7675	1.73	1.8321	2.0663	2.2191	0.6447	0.6643	0.6468	0.6388	0.4889	0.572	0.6853	0.7045	0.3939	0.4217	0.1603	0.1717	0.1786	0.1825
4050	4050	1.3058	1.3441	1.8093	2.0391	1.2746	1.2415	1.4552	1.5532	1.8045	1.8219	0.54	0.4964	0.554	0.539	0.4221	0.4311	0.6449	0.6161	0.3723	0.3943	0.1553	0.1795	0.2197	0.1757
12150	12150	1.0344	1.0045	1.5922	1.5122	0.9101	0.891	1.1546	1.2081	1.3344	1.43	0.3795	0.3583	0.3851	0.4164	0.3356	0.3525	0.4776	0.471	0.3182	0.3347	0.1543	0.1661	0.1708	0.1683
36450	36450	0.6553	0.6828	0.9306	1.0073	0.5831	0.5677	0.6437	0.7634	0.8547	0.9868	0.2833	0.2786	0.2805	0.273	0.2312	0.2474	0.3771	0.3375	0.2655	0.2642	0.1473	0.1622	0.173	0.1771
100000	100000	0.4339	0.4394	0.4984	0.5909	0.3469	0.3642	0.3886	0.4443	0.4883	0.5199	0.2051	0.2078	0.216	0.2011	0.168	0.1942	0.2477	0.2432	0.2041	0.2073	0.1463	0.1819	0.1748	0.1749
300000	300000	0.2728	0.2701	0.2923	0.35	0.2438	0.2322	0.2546	0.2838	0.2898	0.2966	0.1782	0.1656	0.1887	0.1811	0.1614	0.1723	0.1898	0.1969	0.1756	0.1786	0.1449	0.1502	0.1628	0.1624
1000000	1000000	0.2039	0.2141	0.2207	0.2209	0.1853	0.1842	0.1975	0.2105	0.2053	0.2131	0.1543	0.1569	0.1672	0.1598	0.1488	0.1561	0.1565	0.1655	0.152	0.172	0.1418	0.1427	0.164	0.1571
3000000	3000000	0.1662	0.1689	0.1829	0.1816	0.1707	0.1704	0.1685	0.1762	0.1782	0.1758	0.145	0.1436	0.1549	0.1546	0.1436	0.1501	0.1463	0.1476	0.1546	0.1512	0.1529	0.1513	0.1695	0.1602
9000000	9000000	0.1572	0.1626	0.1699	0.1727	0.161	0.158	0.1608	0.165	0.1622	0.1664	0.1423	0.1442	0.1479	0.1475	0.1436	0.144	0.1499	0.1503	0.1571	0.147	0.1456	0.1375	0.1613	0.151
technical replicates from TM60 mice
	LASV LII					WE
	52491	99059	35123	55513	84054	3205	3672	1760	7441	1032
AUC from curves above
TM60	M6	M7	M8	M9	M10	M1	M2	M3	M4	M5
