# Supplementary material for: B cell immunity to the Lassa virus glycoprotein is a correlate of vaccination-induced virus control in mice
Source: Nat Commun. 2026 Apr 6;17:4908. doi: 10.1038/s41467-026-71472-2 (PMC13230540; doi:10.1038/s41467-026-71472-2)
Supplement: Supplementary file 4 — Source Data [file 41467_2026_71472_MOESM4_ESM.zip › Data table/S4/F/S4F.xlsx]

## Sheet: Sheet1
		PRE					POST
LASV LII		0.206078	0.446773	0.287617	0.535033	0.429935	1.62244	0.622199	0.700349	1.0802	1.53356
LCMV		0.416276	0.505251	0.411402	0.421795	0.300917	0.525311	0.648148	0.576059	0.639166	0.613596
From TM60
