# Supplementary material for: B cell immunity to the Lassa virus glycoprotein is a correlate of vaccination-induced virus control in mice
Source: Nat Commun. 2026 Apr 6;17:4908. doi: 10.1038/s41467-026-71472-2 (PMC13230540; doi:10.1038/s41467-026-71472-2)
Supplement: Supplementary file 4 — Source Data [file 41467_2026_71472_MOESM4_ESM.zip › Data table/S4/C/Fig. S4C.xlsx]

## Sheet: Sheet1
Platte 1
MDCK-LASV
	buffer	KL25		12.1F		CD8-IgG2a		B6-Serum		1763-Serum
		M1		M2		M3		M4		M17
		M18		M19		M20		M21		M2
		M5		M7		M8		M9		M22
		M1		M2		M3		M10		M12
		M13		M19		M20		M21		cells only
	47	165	231	477	439	115	93	53	91	83	41	53
	163	113147	111290	452252	475779	11259	10658	9843	9677	10438	10070	47
	245	134516	125881	121771	124421	179774	189250	72636	71339	17977	18013	53
	193	19477	19198	67430	69255	24159	25136	17584	19042	111831	115646	37
	271	244841	228295	425968	439750	217391	220028	39470	37011	33199	30910	117
	185	89273	89562	101385	100542	67940	64879	232991	242828	150183	152297	173
	163	166710	170852	23954	24574	28916	26593	28672	26440	10146	11880	57
	83	209	161	71	105	69	67	101	107	101	59	31
	RLU Buffer		cells only
	204		11013
Fold induction		10.449	10.2772	41.8214	43.9981	1.02276	0.967157	0.891757	0.876399	0.946804	0.912758
		12.4259	11.6271	11.2468	11.492	16.613	17.4897	6.70108	6.58109	1.64428	1.64761
		1.78305	1.75724	6.21945	6.38829	2.21621	2.3066	1.60792	1.74281	10.3272	10.6802
		22.6327	21.102	39.3898	40.6648	20.0932	20.3371	3.63271	3.40522	3.05255	2.84078
		8.24026	8.267	9.36081	9.28282	6.26663	5.98344	21.5364	22.4465	13.8754	14.071
		15.4044	15.7876	2.19724	2.2546	2.6563	2.44139	2.63373	2.42724	0.919789	1.08021
			effector cell induction (fold change)
Experiment ID_TM76			plus rLCMV LASV LII immunization			minus rLCMV LASV LII immunization
Values are marked in yellow			21.54	22.45		2.2	2.25
			13.88	14.07		2.66	2.44
			15.4	15.79		2.63	2.43
						3.05	2.84
