# Supplementary material for: B cell immunity to the Lassa virus glycoprotein is a correlate of vaccination-induced virus control in mice
Source: Nat Commun. 2026 Apr 6;17:4908. doi: 10.1038/s41467-026-71472-2 (PMC13230540; doi:10.1038/s41467-026-71472-2)
Supplement: Supplementary file 4 — Source Data [file 41467_2026_71472_MOESM4_ESM.zip › Data table/Figure 7/I/lassa 7i raw data.xlsx]

## Sheet: 7I right
		rVSV/LASV GPC+HkiL								rVSV/WE GPC+HkiL								No transfer controls
		55851	97731	72783	472439	369157	88843			1258425	1026351	2441650	565391					4.5	4.5	4.5
TM79		#1	#2	#3	#4	#5	#6			#1	#2	#3	#4					#1	#2	#3
																													4.5	4.5	5	5	5
																										No transfer controls
																										4.5	4.5	4.5	4.5	4.5	5	5	5

## Sheet: 7I Left
	Dilution Factor	rVSV/LCMV GPC						rVSV/LASV GPC												No transfer controls						5						6						7						8
640	640	99.636	99.8787	98.9081	99.0294			99.636	98.7867	99.272	99.3934	99.1507	99.0294							11.9175	12.0388	-14.8955
1280	1280	99.5381	98.6143	98.4604	99.5381			98.4604	99.0762	99.0762	98.7683	99.3841	98.6143							5.61971	5.77367	21.632
2560	2560	97.9698	98.5944	99.2191	98.7506			98.1259	97.8136	97.3451	99.6877	98.7506	97.9698							0	23.7879	18.3219
5120	5120	98.8676	98.7059	98.0588	97.8971			95.4706	97.7353	95.3088	99.0294	98.5441	93.3676							0	21.2206	18.9559
10240	10240	98.5676	98.7109	99.1406	98.5676			91.4057	94.5569	88.9706	97.9947	98.5676	91.8354							0	11.7651	24.3701
20480	20480	98.527	99.4108	98.6743	97.7906			75.9909	86.1543	79.0841	98.2325	96.9068	82.3246							0	12.8013	37.8415
40960	40960	97.8218	98.7748	97.6856	93.1931			57.2525	78.7624	63.1064	95.2351	93.1931	70.3218							0	0.346535	2.93317
81920	81920	96.4592	95.4475	97.7237	87.7335			44.3582	60.6714	49.2901	91.0214	82.2958	55.1072							0	7.93815	23.8719
163840	163840	86.47	85.7426	92.2894	77.5956			22.0209	28.5676	27.9857	76.8681	68.7211	35.9873							0	-4.60257	4.99934
327680	327680	79.9384	80.9415	88.2138	57.3692			0	17.873	24.0169	64.6415	62.2592	16.6192							0	-8.45777	-4.44546
655360	655360	65.497	63.6353	75.7983	53.7064			0	0	0	38.9372	31.4905	4.31005							0	-13.562	24.1679
1310720	1310720	49.2841	42.0065	64.9765	27.1101			0	0	0	20.4011	14.488	0							0	7.32413	7.77898
TM79 Mouse		#1	#2	#3	#4			#1	#2	#3	#4	#5	#6
[truncated: 5 more columns]
