# Supplementary material for: B cell immunity to the Lassa virus glycoprotein is a correlate of vaccination-induced virus control in mice
Source: Nat Commun. 2026 Apr 6;17:4908. doi: 10.1038/s41467-026-71472-2 (PMC13230540; doi:10.1038/s41467-026-71472-2)
Supplement: Supplementary file 4 — Source Data [file 41467_2026_71472_MOESM4_ESM.zip › Data table/Figure 7/G/lassa 4g raw data.xlsx]

## Sheet: G
	rLCMV/LASV LII							No transfer-LASV LIV				No transfer Merino								Merino walk
D+6	1.5	1.5	1.5	1.5	3.05	2.37	2.34	4.02239	4.19669	3.91325		3.12039	3.29065							2.80163	1.5	1.5	2.57	1.5	3.11	2.44	2.6
D+14	2.30103	1.5	2.30103	2.79029	3.67	3.22	3.02	4.86598	4.77625	5.53296		4.80919	5.50042							2.30103	3.60389	2.30103	4.07	3.18	3.29	2.38	3.17
TM29	#1	#2	#3	#4				#1	#2	#3		#1	#2							#1	#2	#3
TM76					#1	#3	#4																#1	#2	#3	#4	#5
