# Supplementary material for: B cell immunity to the Lassa virus glycoprotein is a correlate of vaccination-induced virus control in mice
Source: Nat Commun. 2026 Apr 6;17:4908. doi: 10.1038/s41467-026-71472-2 (PMC13230540; doi:10.1038/s41467-026-71472-2)
Supplement: Supplementary file 4 — Source Data [file 41467_2026_71472_MOESM4_ESM.zip › Data table/Figure 7/H/lassa 7h raw data.xlsx]

## Sheet: 7h left
	Dilution Factor	rVSV-LCMV-GPC						rVSV-LASV-GPC												No transfer controls						5						6						7						8
	10	97.9375	92.9631	94.6617	96.6029			97.4522	96.8455	96.3602	96.3602	95.2683	92.7205							3.30337	-2.03496	-55.5396
	20	91.8399	80.9084	84.1416	91.378			94.4573	94.3033	89.8383	89.2225	88.2987	84.4496							-3.61817	-11.9323	-8.85296
	40	80.1661	67.5161	72.826	71.889			87.35	84.8513	80.947	79.6976	78.4482	69.8587							28.3169	-11.9756	12.5435
	80	62.6324	45.8088	51.7941	60.2059			72.5	62.9559	68.4559	57.6176	62.1471	64.5735							24.2941	-13.7206	11.1912
	160	46.2856	41.129	40.9857	36.5453			51.7286	55.8825	58.3176	53.3043	56.8852	46.8585							37.1183	-15.1637	15.4893
	320	41.9657	38.2833	0.13390466*	34.7483			31.3605	15.0107	31.3605	34.7483	33.128	37.5469							19.8715	-8.7038	12.2121
	640	38.6015	19.4059	35.8787	23.7624			5.11139	16.1386	27.9827	31.25	42.5495	27.7104							34.5173	-5.64356	-9.04703
	1280	31.0801	21.5957	19.5723	5.0296			0	0	28.9303	34.4945	41.9555	26.5276							34.368	-0.408116	-2.05208
	2560	27.8402	22.1664	1.7987	0			0	0	10.2367	9.65481	18.6748	15.6196							6.74514	-7.94868	-1.11096
	5120	16.1176	7.96763	4.0807	0			0	0	14.7384	0	0	0							24.393	-2.94084	-10.3385
	10240	9.39862	1.70371	0	0			0	0	0	0	0	0							-1.27496	-12.3209	10.2674
	20480	0	0	0	0			0	0	0	0	0	0							5.39102	-1.20432	-1.8866
TM79 Mouse		#1	#2	#3	#4			#1	#2	#3	#4	#5	#6
[truncated: 5 more columns]

## Sheet: 7h right
		rVSV/LASV GPC+HkiL								rVSV/LCMV GPC+HkiL
		24.74	110.8	17.37	518	488.5	52.38			100.4	663.6	148.6	86.57
TM79		#1	#2	#3	#4	#5	#6			#1	#2	#3	#4
																											No transfer controls
																											5	5	5
