# Supplementary material for: B cell immunity to the Lassa virus glycoprotein is a correlate of vaccination-induced virus control in mice
Source: Nat Commun. 2026 Apr 6;17:4908. doi: 10.1038/s41467-026-71472-2 (PMC13230540; doi:10.1038/s41467-026-71472-2)
Supplement: Supplementary file 4 — Source Data [file 41467_2026_71472_MOESM4_ESM.zip › Data table/Figure 7/M/lassa 7M raw data(AutoRecovered).xlsx]

## Sheet: ASCs (log converted
		LASV												LCMV
		4.43681	4.64885	3.37304	6.10563	5.18118	4.46633								6.50762	6.68081	6.48281	6.49935
TM79 (mouse)		#1	#2	#3	#4	#5	#6								#1	#2	#3	#4

## Sheet: GC cell numbers (log converted)
		LASV												LCMV
		4.98372	5.21168	4.62418	5.19539	4.7615	4.76208								6.13123	6.27577	6.32906	6.24936
TM79 (mouse)		#1	#2	#3	#4	#5	#6								#1	#2	#3	#4

## Sheet: MBCs numbers (log converted
		LASV												LCMV
		5.2441	5.19517	5.10568	5.62933	5.28245	5.11327								6.16635	6.43626	6.26211	6.11498
TM79 (mouse)		#1	#2	#3	#4	#5	#6								#1	#2	#3	#4
