# Supplementary material for: B cell immunity to the Lassa virus glycoprotein is a correlate of vaccination-induced virus control in mice
Source: Nat Commun. 2026 Apr 6;17:4908. doi: 10.1038/s41467-026-71472-2 (PMC13230540; doi:10.1038/s41467-026-71472-2)
Supplement: Supplementary file 4 — Source Data [file 41467_2026_71472_MOESM4_ESM.zip › Data table/Figure 7/J/lassa 7J raw data.xlsx]

## Sheet: 7I right
		rVSV/LASV+HkiL								rVSV/WE+HkiL								No transfer controls
		0.00531931	0.0136143	0.00286587	0.0131665	0.0158906	0.00707993			0.00095806	0.0077642	0.00073084	0.00183868					NA	NA	NA
TM79		#1	#2	#3	#4	#5	#6			#1	#2	#3	#4					#1	#2	#3
								Lognormal Welsch's T test was performed to achieve normality
