# Supplementary material for: B cell immunity to the Lassa virus glycoprotein is a correlate of vaccination-induced virus control in mice
Source: Nat Commun. 2026 Apr 6;17:4908. doi: 10.1038/s41467-026-71472-2 (PMC13230540; doi:10.1038/s41467-026-71472-2)
Supplement: Supplementary file 4 — Source Data [file 41467_2026_71472_MOESM4_ESM.zip › Data table/Figure 7/C/lassa 7c raw data.xlsx]

## Sheet: C left
	Dilution Factor	VSV-LASV LIV										VSV G immunized
50	50	2.0951	1.8264	1.8859	1.7471	2.1358						0.1188	0.18	0.1943	0.1437	0.1325
150	150	1.5194	1.4693	1.521	1.6946	1.6263						0.0962	0.1168	0.1148	0.1033	0.106
450	450	0.9002	0.8764	0.9941	1.0246	1.0188						0.0851	0.0892	0.0976	0.0919	0.0954
1350	1350	0.4768	0.4546	0.5169	0.5627	0.5135						0.0802	0.09	0.093	0.0916	0.0932
4050	4050	0.2287	0.224	0.2717	0.2684	0.2332						0.0775	0.0763	0.0879	0.0864	0.0843
12150	12150	0.1448	0.134	0.146	0.1575	0.1357						0.0801	0.0768	0.0847	0.0861	0.0845
36450	36450	0.1017	0.1058	0.1097	0.1074	0.1031						0.0811	0.0807	0.0838	0.0827	0.0828
109350	109350	0.0926	0.0926	0.0927	0.0992	0.088						0.0902	0.1307	0.0923	0.0907	0.0814
c		#1	#2	#3	#4	#5						#1	#2	#3	#4	#5

## Sheet: C right down
		LASV LII										VSV G
TM65		2350	2114	2758	3030	2416						10	10	10	died	10
		#1	#2	#3	#4	#5						#1	#2	#3	#4	#5
