# Supplementary material for: B cell immunity to the Lassa virus glycoprotein is a correlate of vaccination-induced virus control in mice
Source: Nat Commun. 2026 Apr 6;17:4908. doi: 10.1038/s41467-026-71472-2 (PMC13230540; doi:10.1038/s41467-026-71472-2)
Supplement: Supplementary file 4 — Source Data [file 41467_2026_71472_MOESM4_ESM.zip › Data table/Figure 7/D/lassa 7d raw data.xlsx]

## Sheet: D left
	Dilution Factor	VSV-LASV LIV										VSV G immunized										B6 non-immunized										KL25 - 1 mg/ml
50	50	2.0619	2.1136	1.7305	2.2046	1.994						1.7512	1.6296	1.8426	dead	1.452						1.5582	1.7005	1.6641	1.6129	1.6811						1.5828	1.5124	1.5319	1.2275	1.3836	1.3329
150	150	1.9075	2.1072	1.7446	2.1254	2.1346						1.3534	1.2444	1.6856		1.0852						1.2413	1.4691	1.2342	1.2741	1.3902						1.3322	1.1796	1.2296	0.9991	1.1601	1.0809
450	450	1.6145	1.8257	1.596	2.0408	1.9928						0.8814	0.797	1.2457		0.8064						0.8967	1.1547	0.8064	0.7617	1.0395						0.9599	0.7443	0.9171	0.6931	0.8467	0.7627
1350	1350	1.1326	1.3674	1.3702	1.7161	1.8369						0.5083	0.4401	0.8005		0.451						0.5668	0.7088	0.4878	0.4461	0.6372						0.5172	0.4194	0.513	0.3999	0.4516	0.4366
4050	4050	0.6357	0.8328	0.8709	1.155	1.2723						0.2817	0.2251	0.4031		0.238						0.3215	0.4107	0.274	0.2248	0.3422						0.2879	0.2139	0.2646	0.2091	0.232	0.2299
12150	12150	0.326	0.4256	0.5008	0.6142	0.7051						0.1519	0.1315	0.2036		0.1612						0.1775	0.2049	0.1619	0.1393	0.1944						0.1583	0.1251	0.1514	0.1254	0.1425	0.1366
36450	36450	0.1823	0.2071	0.28	0.3072	0.3606						0.1091	0.0989	0.1306		0.112						0.1217	0.1273	0.1162	0.1066	0.1307						0.1091	0.0978	0.1037	0.1034	0.1044	0.1013
109350	109350	0.1214	0.1321	0.1589	0.1646	0.1955						0.089	0.0854	0.0988		0.0979						0.0985	0.1094	0.0917	0.1002	0.1018						0.0904	0.0892	0.0878	0.0852	0.0824	0.0781
c		#1	#2	#3	#4	#5						#1	#2	#3	#4	#5
TM64																						#1	#2	#3	#4	#5
Data shared with figure 2D

## Sheet: D right
D
	VSV-LASV					VSV G					B6 non-immunized
	15654	20519	26238	32128	38136	4495	3086	8204		4657	6164	8222	4947	4062	7356
TM65	#1	#2	#3	#4	#5	#1	#2	#3	dead	#5
TM64											#1	#2	#3	#4	#5
