# Supplementary material for: B cell immunity to the Lassa virus glycoprotein is a correlate of vaccination-induced virus control in mice
Source: Nat Commun. 2026 Apr 6;17:4908. doi: 10.1038/s41467-026-71472-2 (PMC13230540; doi:10.1038/s41467-026-71472-2)
Supplement: Supplementary file 4 — Source Data [file 41467_2026_71472_MOESM4_ESM.zip › Data table/Figure 7/E/7E.xlsx]

## Sheet: Sheet1
	Dilution Factor	LASV						VSV-G						37.7h 300 ug/ml						no immunization						C						D						7						8
10	10	0	0	0	0	0		0	0	0	dead	0		90.3636	90.0602					0	0	0	0	0
20,	20	0	0	0	0	0		0	0	0		0		87.3057	81.5514					0	0	0	0	0
40,	40	0	0	0	0	0		0	0	0		0		74.4211	71.1212					0	0	0	0	0
80,	80	0	0	0	0	0		0	0	0		0		71.9816	66.8616					0	0	0	0	0
160,	160	0	0	0	0	0		0	0	0		0		48.8323	56.4206					0	0	0	0	0
320,	320	0	0	0	0	0		0	0	0		0		60.7259	37.7946					0	0	0	0	0
640	640	0	0	0	0	0		0	0	0		0		49.5683	46.8654					0	0	0	0	0
1280	1280	0	0	0	0	0		0	0	0		0		45.369	45.9834					0	0	0	0	0
2560	2560	0	0	0	0	0		0	0	0		0		43.5417	31.9259					0	0	0	0	0
5120	5120	0	0	0	0	0		0	0	0		0		40.5762	15.4098					0	0	0	0	0
10240	10240	0	0	0	0	0		0	0	0		0		6.41774	19.6647					0	0	0	0	0
20480	20480	0	0	0	0	0		0	0	0		0		11.7869	16.1114					0	0	0	0	0
	TM65	#1	#2	#3	#4	#5		#1	#2	#3	#4	#5
	TM64 (shared with figure 2e)																			#1	#2	#3	#4	#5
[truncated: 5 more columns]
