# Supplementary material for: B cell immunity to the Lassa virus glycoprotein is a correlate of vaccination-induced virus control in mice
Source: Nat Commun. 2026 Apr 6;17:4908. doi: 10.1038/s41467-026-71472-2 (PMC13230540; doi:10.1038/s41467-026-71472-2)
Supplement: Supplementary file 4 — Source Data [file 41467_2026_71472_MOESM4_ESM.zip › Data table/Figure 7/B/lassa 7b raw data.xlsx]

## Sheet: B
	VSV-LASV IV											VSV											B6 non-immunized
D7	3.59106	3.74586	3.6561	4.233	3.59329	2.90309	3.0086	1.5	3.31175			4.60097	5.36922	5.19033	5.32838	4.07555							5.26717	4.40993	4.88309	5.45025	4.52763
D20	2.30103	1.5	1.5	1.5	1.5	1.5	1.5	1.5	1.5			5.57978	5.32634	4.77232	died	4.74115							5.29447	3.57864	5.26245	5.67943	5.51188
TM65	#1	#2	#3	#4	#5							#1	#2	#3	#4	#5
TM47						#1	#2	#3	#4
TM64																							#1	#2	#3	#4	#5
Shared with figure 2 B to E
