# Supplementary material for: B cell immunity to the Lassa virus glycoprotein is a correlate of vaccination-induced virus control in mice
Source: Nat Commun. 2026 Apr 6;17:4908. doi: 10.1038/s41467-026-71472-2 (PMC13230540; doi:10.1038/s41467-026-71472-2)
Supplement: Supplementary file 4 — Source Data [file 41467_2026_71472_MOESM4_ESM.zip › Data table/Figure 7/L/lassa 7L raw data(AutoRecovered).xlsx]

## Sheet: lcmv
	Memory	1160000	2270000	1870000	1050000
	GC	1310000	2300000	2180000	2030000
	ASCs	4120000	5800000	3430000	3680000
TM79 (mouse)		#1	#2	#3	#4

## Sheet: lasv
	Memory	146000	145000	124000	225000	148000	126000
	GC	116000	140000	38100	197000	49500	44700
	ASCs	32700	78600	4800	1600000	218000	42000
TM79 (mouse)		#1	#2	#3	#4	#5	#6
