# Supplementary material for: B cell immunity to the Lassa virus glycoprotein is a correlate of vaccination-induced virus control in mice
Source: Nat Commun. 2026 Apr 6;17:4908. doi: 10.1038/s41467-026-71472-2 (PMC13230540; doi:10.1038/s41467-026-71472-2)
Supplement: Supplementary file 4 — Source Data [file 41467_2026_71472_MOESM4_ESM.zip › Data table/Figure 6/I/lassa 6i raw data.xlsx]

## Sheet: 6i right
		rLCMV/LASV LII								Merino Walk
		46600	40800	22600	81691.3	49522.9	30300.6	67127.9		57502.4	83194.2	81977.6	17700	12000	13800	22100	30500
TM76		#1	#2	#3						#1	#2	#3	#4	#5
TM29					#1	#2	#3	#4							#1	#2	#3
LASV LII group mice from this experiment are shared with

## Sheet: 6i left
	Dilution Factor									LASV																No transfer controls																Merino Walk
53.2959	53.2959									99.636	98.5441	99.272														-11.9837	-8.22258	-2.15629	1.11951	-23.1456												99.636	98.5441	96.9669	98.9081	99.5147
106.592	106.592									98.4604	98.4604	98.6143														4.23403	0.0769823	3.9261	2.54042	-27.1747												98.9222	97.6905	97.6905	98.7683	99.0762
213.183	213.183									97.9698	98.7506	96.8766														-8.38362	-23.5323	-0.418826	9.10769	-30.0916												98.7506	97.0327	98.2821	98.9068	98.2821
426.367	426.367									98.8676	98.0588	96.7647														-4.98529	6.33824	-0.617647	3.26471	-30.3824												97.25	96.6029	97.7353	96.7647	98.3824
852.734	852.734									97.2785	96.7055	91.4057														-1.12638	16.3487	0.449248	14.3434	-6.4262												95.9893	91.1192	92.6948	95.7028	95.9893
1705.47	1705.47									93.9609	89.1002	87.4799														11.9175	9.4135	-12.5335	-2.22282	-9.44028												91.1623	84.0921	86.5961	93.2244	89.9839
3410.93	3410.93									89.1089	83.5272	77.8094														1.43564	4.43069	-16.5347	-1.42327	-9.04703												82.302	72.0916	73.0446	85.7054	82.5743
6821.87	6821.87									80.2725	60.6714	72.6849														34.7474	-0.0287406	12.87	-1.6727	-0.913951												73.0643	56.4982	63.327	71.5468	74.4554
13643.7	13643.7									59.9921	59.1192	47.4805														14.7467	-9.83997	9.07287	0.34387	-4.02063												54.3182	47.4805	42.6795	55.3366	52.2814
27287.5	27287.5									60.0023	50.0969	32.543														-3.44238	-4.69623	13.8607	1.94916	9.59763												42.0723	43.2007	42.8246	62.3846	57.2438
54575	54575									52.9618	41.7917	19.824														0.214374	6.54406	6.04761	11.0121	7.16462												32.8557	25.9054	26.526	31.4905	40.9229
109150	109150									37.458	26.3142	11.0767														-2.22774	5.04988	-5.86654	-7.34481	4.82245												0	0	16.08	0	30.6352
										data used in figure 4d
data from TM76
