# Supplementary material for: B cell immunity to the Lassa virus glycoprotein is a correlate of vaccination-induced virus control in mice
Source: Nat Commun. 2026 Apr 6;17:4908. doi: 10.1038/s41467-026-71472-2 (PMC13230540; doi:10.1038/s41467-026-71472-2)
Supplement: Supplementary file 4 — Source Data [file 41467_2026_71472_MOESM4_ESM.zip › Data table/Figure 6/H/lassa 6h raw data.xlsx]

## Sheet: 6h right
		rLCMV/LASV LII								Merino Walk
		153.8	134.4	171.6	286.3	106.6	227.5	186.1		124.6	105.5	232.1	83.64	48.21	57.82	53.67	58.91
TM76		#1	#2	#3						#1	#2	#3	#4	#5
TM29					#1	#2	#3	#4							#1	#2	#3
LASV LII group mice from this experiment are shared with

## Sheet: 6h left
	Dilution Factor	LASV												37.7h						Merino Walk - HKIL transfer
10	10	97.6864	97.4293	98.4576	98.5861									87.8272	91.6452					97.644	96.0733	97.2513
20,	20	98.715	91.3551	97.6636	96.729									85.4146	85.0467					96.004	90.01	96.5035
40,	40	97.6217	79.3884	94.7905	91.7327									76.8665	78.3692					84.9632	74.8686	93.796
80,	80	94.2774	58.2929	81.5713	77.8855									67.8571	69.0592					59.0734	59.2664	78.7645
160,	160	76.1444	36.2676	65.8451	59.243									61.0465	60.3873					41.196	36.3787	62.2093
320,	320	40.8036	20.1786	35.9821	25.9821									54.4621	39.6429					32.0267	27.8565	44.8707
640	640	17.8998	9.30788	18.6953	16.4678									73.0528	26.969					0	0	17.7261
1280	1280	16.0377	0	0	0									28.9928	20.9724					0	0	0
2560	2560	0	0	0	0									21.7516	11.991					0	0	0
5120	5120	0	0	0	0									9.03747	16.5398					0	0	0
10240	10240	0	0	0	0									3.0303	11.7938					0	0	0
20480	20480	0	0	0	0									3.67695	-2.32877					0	0	0
		M1	M2	M3	M4															M10	M11	M12
From TM29
