# Supplementary material for: B cell immunity to the Lassa virus glycoprotein is a correlate of vaccination-induced virus control in mice
Source: Nat Commun. 2026 Apr 6;17:4908. doi: 10.1038/s41467-026-71472-2 (PMC13230540; doi:10.1038/s41467-026-71472-2)
Supplement: Supplementary file 4 — Source Data [file 41467_2026_71472_MOESM4_ESM.zip › Data table/Figure 6/M/lassa 6M raw data(AutoRecovered).xlsx]

## Sheet: ASCs (log converted
		LASV												Merino Walk
							6.04964	6.32476	5.92038	6.48144	6.15534	5.97635	6.89487		6.5691	7.04789	7.12082	6.82295	6.92495	6.9004	6.87663	6.81957
TM76 (mouse)							#1	#2	#3						#1	#2	#3	#4	#5
TM29 (mouse)										#1	#2	#3	#4							#1	#2	#3
TM76 is shared with Figure 4C to 4E and figure 6H to 6J
TM29l is shared with figure 6H to 6J

## Sheet: GC cell numbers (log converted)
		LASV												Merino Walk																								Merino Walk
		5.65732	5.67407	5.61144	5.79588	5.73159	5.58433	6.45025							5.55365	5.61091	5.90135	5.95393	5.98811	6.21879	5.90107	6.24499																5.55365	5.61091	5.90135	5.95393	5.98811
TM76 (mouse)		#1	#2	#3											#1	#2	#3	#4	#5
TM29 (mouse)					#1	#2	#3	#4												#1	#2	#3
TM76 is shared with Figure 4C to 4E and figure 6H to 6J
TM29l is shared with figure 6H to 6J

## Sheet: MBCs numbers (log converted
		LASV												Merino Walk
		5.77611	5.73934	5.70961						6.08279	6.13672	6.0607	6.4456		5.84264	5.31343	5.76451	5.71494	5.74465	6.49683	6.59675	6.38404
TM76 (mouse)		#1	#2	#3											#1	#2	#3	#4	#5
TM29 (mouse)										#1	#2	#3	#4							#1	#2	#3
TM76 is shared with Figure 4C to 4E and figure 6H to 6J
TM29l is shared with figure 6H to 6J
