# Supplementary material for: B cell immunity to the Lassa virus glycoprotein is a correlate of vaccination-induced virus control in mice
Source: Nat Commun. 2026 Apr 6;17:4908. doi: 10.1038/s41467-026-71472-2 (PMC13230540; doi:10.1038/s41467-026-71472-2)
Supplement: Supplementary file 4 — Source Data [file 41467_2026_71472_MOESM4_ESM.zip › Data table/Figure 6/J/lassa 6J raw data.xlsx]

## Sheet: 6J
		rLCMV/LASV LII								Merino Walk
		0.00215254	0.00750811	0.00277232	0.00330043	0.00329412	0.00759292	0.00350466		0.00473	0.00403	0.00418	0.00243	0.00193	0.00216687	0.00126812	0.00283126
TM76		#1	#2	#3						#1	#2	#3	#4	#5
TM29					#1	#2	#3	#4							#1	#2	#3
LASV LII group mice from this experiment are shared with
