# Supplementary material for: B cell immunity to the Lassa virus glycoprotein is a correlate of vaccination-induced virus control in mice
Source: Nat Commun. 2026 Apr 6;17:4908. doi: 10.1038/s41467-026-71472-2 (PMC13230540; doi:10.1038/s41467-026-71472-2)
Supplement: Supplementary file 4 — Source Data [file 41467_2026_71472_MOESM4_ESM.zip › Data table/Figure 6/C/lassa 6c raw data.xlsx]

## Sheet: C right UP
		rLCMV/LASV LII								rLCMV/LASV LII+HkiL AIDG23S
TM62					100	131.3	161	59.79	253.6	73.81	49.28	56.28	21.5	138
Mouse					#1	#2	#3	#4	#5	#1	#2	#3	#4	#5

## Sheet: C right down
		rLCMVA								rLCMVA+HkiL AIDG23S
TM62 ETP					57.16	18.32	5	5		24.74	5	5	5	5
Mouse					#1	#2	#3	#5		#1	#2	#3	#4	#5

## Sheet: C left down
	Dilution Factor	LASV						LASV G23S						37.7h						WE						WE G23S
10	10													87.9121	84.2105	85.8696	84.0426			85.7143	57.1429	42.8571	8.79121	30.7692		76.9231	34.2105	47.3684	10.5263	0
20,	20													83.3333	92.7083	89.4737	86.0927			75	47.619	0	0	0		53.5714	0	0	0	0
40,	40													94.0594	89.5349	90.1163	88.8889			68.3168	41.5842	0	0	0		40.5941	0	0	0	0
80,	80													71.4286	73.4177	87.2093	83.1933			50.5495	29.6703	0	0	0		17.5824	0	0	0	0
160,	160													78.6325	68.3544	84.6591	77.512			0	0	0	0	0		0	0	0	0	0
320,	320													62.9213	47.1429	69.8492	80.3191			0	0	0	0	0		0	0	0	0	0
640	640													60	52.6882	33.3333	48.6034			0	0	0	0	0		0	0	0	0	0
1280	1280													42.8571	58.8608	46.5649	46.0317			0	0	0	0	0		0	0	0	0	0
2560	2560													33.3333	59.8485	45.5128	-1.47059			0	0	0	0	0		0	0	0	0	0
5120	5120													40.1961	46.875	37.4384	31.4465			0	0	0	0	0		0	0	0	0	0
10240	10240													32.7103	29.4118	20.4082	37.5839			0	0	0	0	0		0	0	0	0	0
20480	20480													28.0303	-15.4639	37.6744	-8.33333			0	0	0	0	0		0	0	0	0	0

## Sheet: C left up
	Dilution Factor	LASV						LASV G23S						37.7h
10	10	95.6153	97.454	97.8784	91.0891	98.4441		95.8982	91.4242	93.8744	78.8668	93.5681		90.0459	89.5332
20,	20	88.4498	87.0821	92.8571	72.1884	93.769		77.0517	77.9967	80.624	49.9179	87.6847		84.7291	75.3799
40,	40	80.5451	85.0564	88.6278	60.1504	88.5338		71.8045	62.3028	61.9874	28.7066	76.3407		76.9716	79.9812
80,	80	55.5	72.75	76.3333	48.1667	78		50.75	35.929	39.8907	14.071	65.9836		61.4754	73.4167
160,	160	40.9783	43.0634	49.4787	30.5533	66.239		31.1949	30.7383	18.5235	-1.47651	43.2215		54.3624	64.0738
320,	320	10.7517	15.9965	21.5035	3.93357	34.0035		3.84615	22.4629	23.4892	5.35918	32.9532		45.1539	50.6993
640	640	13.7422	10.1708	21.6615	11.646	21.5062		13.6646	14.3931	10.7411	-3.11493	23.2009		33.7272	38.587
1280	1280	14.5802	3.96947	16.2595	11.4504	21.7557		10.0763	3.93199	-0.63762	-0.63762	2.1254		21.3603	35.8779
2560	2560	17.0872	8.29128	16.6547	13.6986	17.8803		10.9589	22.4554	2.51836	1.88877	9.86359		14.3757	24.8738
5120	5120	5.44629	6.12708	6.73222	3.10136	10.59		4.99244	-2.12336	4.34783	2.62892	6.97674		16.2791	17.3979
10240	10240	10.8011	5.22175	9.79971	6.5093	7.36767		0.572246	10.5312	0.55918	2.42311	1.67754		12.302	15.7368
20480	20480	2.72727	4.8951	6.01399	8.39161	6.08392		3.98601	8.669	6.1296	-2.97723	5.8669		5.6042	4.12587
