# Supplementary material for: B cell immunity to the Lassa virus glycoprotein is a correlate of vaccination-induced virus control in mice
Source: Nat Commun. 2026 Apr 6;17:4908. doi: 10.1038/s41467-026-71472-2 (PMC13230540; doi:10.1038/s41467-026-71472-2)
Supplement: Supplementary file 4 — Source Data [file 41467_2026_71472_MOESM4_ESM.zip › Data table/Figure 6/D/lassa 6d raw data.xlsx]

## Sheet: D right up
		rLCMV/LASV LII								rLCMV/LASV LII+HkiL AIDG23S
TM62 ETP					22339	12923	6873	10723	4567	53182	45298	13308	43320	174410
Mouse					#1	#2	#3	#4	#5	#1	#2	#3	#4	#5

## Sheet: D right down
D
		rLCMVA								rLCMVA+HkiL AIDG23S
TM62 ETP					99887	17039	22460	49165			50774	103825	153122	65765	72085
Mouse					#1	#2	#3	#5			#1	#2	#3	#4	#5

## Sheet: D left
	Dilution Factor	LASV						LASV G23S												WE						WE G23S
344.3	344.3	91.8605	91.1765	95.098	96.0784	95.098		98.4127	99.2064	94.4444	95.7627	98.3051								100	97.6744	94.186	95.3488			98.0392	92.1569	99.2064	98.4127	100
688.6	688.6	92.1875	85.2632	85.2632	92.6316	74.7368		90.625	87.5	90.625	90.8046	98.8506								100	87.5	96.875	98.4375			94.7368	97.8947	98.9583	90.625	96.875
1377.2	1377.2	97.4359	78.4091	79.5455	87.5	70.4545		90.4255	90.4255	88.2979	88.0952	98.8095								98.718	84.6154	96.1539	91.0256			95.4545	94.3182	95.7447	90.4255	93.617
2754.4	2754.4	83.1169	68.75	62.5	73.75	68.75		85.5422	91.5663	80.7229	95	99								97.4026	81.8182	92.2078	85.7143			91.25	90	90.3615	96.3855	89.1566
5508.8	5508.8	68.2927	65	50	61.6667	43.3333		87.1795	89.7436	73.0769	88.8889	96.2963								100	68.2927	81.7073	76.8293			73.3333	91.6667	84.6154	91.0256	93.5897
11017.6	11017.6	40.9091	42.1875	39.0625	20.3125	39.0625		70.8333	65.2778	52.7778	42.1875	82.8125								95.4545	45.4545	66.6667	66.6667			73.4375	87.5	81.9444	72.2222	84.7222
22035.2	22035.2	46.4789	44.5946	37.8378	29.7297	22.973		78.481	67.0886	41.7722	52.1739	81.1594								92.9578	43.662	54.9296	69.0141			67.5676	60.8108	74.6835	69.6202	69.6202
44070.4	44070.4	31.746	39.1892	21.6216	27.027	43.2432		63.6364	49.3507	33.7662	48.718	75.641								74.6032	31.746	30.1587	46.0318			55.4054	67.5676	67.5325	66.2338	51.9481
88140.8	88140.8	38.0282	22.3684	13.1579	18.4211	48.6842		29.4118	35.2941	45.5882	30.7692	56.4103								59.1549	22.5352	14.0845	39.4366			34.2105	52.6316	38.2353	41.1765	29.4118
176282	176282	24.2857	22.3881	4.47761	11.9403	-1.49254		29.4118	28.2353	31.7647	43.1579	53.6842								24.2857	21.4286	15.7143	32.8571			20.8955	52.2388	68.2353	36.4706	48.2353
352563	352563	25.641	25	6.94444	6.94444	18.0556		16.8831	28.5714	35.0649	20.8333	37.5								12.8205	25.641	6.41026	26.9231			45.8333	26.3889	48.0519	16.8831	35.0649
705126	705126	16.4179	-3.125	-9.375	3.125	-3.125		-7.46269	-1.49254	7.46269	27.907	45.3488								13.4328	19.403	-5.97015	16.4179			1.5625	15.625	16.4179	8.95522	10.4478
