# Supplementary material for: B cell immunity to the Lassa virus glycoprotein is a correlate of vaccination-induced virus control in mice
Source: Nat Commun. 2026 Apr 6;17:4908. doi: 10.1038/s41467-026-71472-2 (PMC13230540; doi:10.1038/s41467-026-71472-2)
Supplement: Supplementary file 4 — Source Data [file 41467_2026_71472_MOESM4_ESM.zip › Data table/Figure 6/E/lassa 6e raw data.xlsx]

## Sheet: E
		rLCMVA								rLCMVA+HkiL AIDG23S								rLCMV/LASV LII								rLCMV/LASV LII+HkiL AIDG23S
TM62 ETP					0.000215097	0.00040411	0.00016598	6.6708e-05		7.1117e-05	8.9549e-05	2.4062e-05	5.699e-05	4.6091e-05							0.00189809	0.00376702	0.00967514	0.00304681	0.0125839	0.00056621	0.00057222	0.00085238	0.00020103	0.000226776
Mouse					#1	#2	#3	#5		#1	#2	#3	#4	#5							#1	#2	#3	#4	#5	#1	#2	#3	#4	#5
