# Supplementary material for: B cell immunity to the Lassa virus glycoprotein is a correlate of vaccination-induced virus control in mice
Source: Nat Commun. 2026 Apr 6;17:4908. doi: 10.1038/s41467-026-71472-2 (PMC13230540; doi:10.1038/s41467-026-71472-2)
Supplement: Supplementary file 4 — Source Data [file 41467_2026_71472_MOESM4_ESM.zip › Data table/Figure 6/B/lassa 6b raw data.xlsx]

## Sheet: B
	rLCMV/LASVLII											rLCMVA+HkiL AIDG23S											rLCMVA											rLCMV/LASVLII+ HkiLAIDG23S
D+6	2.30103	1.5	1.5	1.5	1.5	1.5	1.5	1.5	1.5	1.5	1.5	3.36361	2.71349	1.5	2.30103	3.65706							1.5	1.5	3.85491	2.62014	3.46389							2.30103	1.5	2.60206	1.5	1.5	2.8651	2.30103	2.8651	3.71181
D+14	3.15836	2.30103	2.96988	1.5	1.5	3.13354	3.60314	3.7796	1.5	1.5	1.5	4.24304	4.43616	3.21748	4.51188	4.70672							3.29003	2.8014	4.99782	died	4.68215							3.63347	2.91222	2.92065	3.13354	3.51983	3.37475	2.30103	3.16732	2.71349
TM62	#1	#2	#3	#4	#5							#1	#2	#3	#4	#5							#1	#2	#3	#4	#5							#1	#2	#3	#4	#5
TM45						#1	#2	#3	#4	#5	#6																												#1	#2	#3	#4
