# Supplementary material for: B cell immunity to the Lassa virus glycoprotein is a correlate of vaccination-induced virus control in mice
Source: Nat Commun. 2026 Apr 6;17:4908. doi: 10.1038/s41467-026-71472-2 (PMC13230540; doi:10.1038/s41467-026-71472-2)
Supplement: Supplementary file 4 — Source Data [file 41467_2026_71472_MOESM4_ESM.zip › Data table/S1/C and D/C and D.xlsx]

## Sheet: c
	LASV LI ARM cytotail												LASV LIIIc infected																		NID
anti-LASV LIV GPC AUC	22307	8308	18140	9193	4853								19395	11946	25989	4679															0		14.87	0
data from NB07

## Sheet: d
	LASV LI ARM cytotail												LASV LIIIc infected																		NID
anti-LCMV GPC AUC	13674	293	3906	2361	2666								13042	9230	14611	3064															0		0	0
data from NB07
