# Supplementary material for: B cell immunity to the Lassa virus glycoprotein is a correlate of vaccination-induced virus control in mice
Source: Nat Commun. 2026 Apr 6;17:4908. doi: 10.1038/s41467-026-71472-2 (PMC13230540; doi:10.1038/s41467-026-71472-2)
Supplement: Supplementary file 4 — Source Data [file 41467_2026_71472_MOESM4_ESM.zip › Data table/S1/B/B.xlsx]

## Sheet: B
Experiment NB07
	Group	LASV LI ARM cyototail										LASV LIII ARM cyototail
	Mouse number	1		2		3		4		5		1		2		3		4
Ffu/ml (log converted)	D0	2	2	2	2	2	2	2	2	2	2	2	2	2	2	2	2	2	2
	D3	4.94937	4.41736	4.63694	5.2972	4.75115	4.21651	4.41847	4.4103	4.27458	3.79382	3.90918	4.03775	4.42354	4.56065	4.6925	4.36245	4.60539	4.60877
	D8	5.10018	5.16269	6.12264	5.97798	5.84389	5.87806	5.45942	5.47256	5.92649	5.52438	5.69054	5.56852	5.60187	5.43569	6.00633	6.00853	5.54884	5.43238
	D15	5.05966	5.15242	5.77082	5.75575	4.85506	4.71989	5.1364	5.03499	5.55377	4.07054	4.58546	4.62176	4.49438	4.7659	5.25768	5.37123	4.7919	4.40896
	D21	4.5611	4.43457	4.62014	5.19033	3.63849	3.5682	3.69285	3.68842	4.78675	3.54531	4.07087	4.0876	4.21372	4.25565	4.4916	4.40116	3.89481	3.92482
	D28	3.27107	3.58073	3.79502	3.57274	2.30103	2.8653	2	2.30103	3.40019	2.30103	3.03327	2.30103	2.97603	2.92082	3.79742	3.81433	2.61979	2
	D35	2	2.30103	2	2	2.8014	2.30103	2	2.30103	2.8014	2	2.60206	2	2	2	2.8014	2.71349	2	2.30103
	empty values represent data points that could not be retrieved
