# Supplementary material for: B cell immunity to the Lassa virus glycoprotein is a correlate of vaccination-induced virus control in mice
Source: Nat Commun. 2026 Apr 6;17:4908. doi: 10.1038/s41467-026-71472-2 (PMC13230540; doi:10.1038/s41467-026-71472-2)
Supplement: Supplementary file 4 — Source Data [file 41467_2026_71472_MOESM4_ESM.zip › Data table/S6/B and D/S6BandD.xlsx]

## Sheet: Sheet1
	LASV LI VSV-lasvimmunized					LASV LIII VSV-lasv immunized					LASV LI VSVimmunized					LASV LIII VSVimmunized
D0	1.16	1.16	1.16	1.16	1.16	1.16	1.16	1.16	1.16		1.16	1.16	1.16	1.16		1.16	1.16	1.16	1.16
D+7	4.4596	4.02732	2.86197	3.93468	3.52413	3.42834	2.98793	3.3416	2.80974		5.5613	4.3611	5.1482	4.69169		3.99472	4.46059	3.62453	1.52349
D+14	5.28166	1.16	1.16	2.84709	1.80093	1.69711	1.16	2.86214	dead		5.24206	5.8689	4.1537	5.11429		4.32178	4.98612	4.77301	1.52349
