# Supplementary material for: B cell immunity to the Lassa virus glycoprotein is a correlate of vaccination-induced virus control in mice
Source: Nat Commun. 2026 Apr 6;17:4908. doi: 10.1038/s41467-026-71472-2 (PMC13230540; doi:10.1038/s41467-026-71472-2)
Supplement: Supplementary file 4 — Source Data [file 41467_2026_71472_MOESM4_ESM.zip › Data table/S6/E/S6E.xlsx]

## Sheet: S6E left
	Dilution Factor	VSV-WE+HkiL						VSV-LASV+HkiL						37.7h mab 300ug/ml						VSV-LASV immunized No HkiL transfer controls						5						6						7						8
10	10	-12.8737	-6.05979	-9.02235	-2.50471			-35.3892	14.3819	-50.7945	-36.2779	-30.6491	-46.0544				94.0749	96.1487	94.0749	-55.8309	-48.1282	-46.3507
20,	20	14.5913	10.7237	45.2095	18.4588			10.0791	5.24465	-2.49048	-1.84588	-27.6297	-14.0932				92.2649	93.2318	92.2649	-33.431	-41.1661	-39.5546
40,	40	46.4236	25.2992	22.5438	51.0159			36.0145	7.84859	10.9101	9.37935	-15.4189	-7.7651				88.3663	87.4478	88.3663	-18.7865	-33.7879	6.01169
80,	80	21.2326	35.7594	46.0895	27.6889			47.7036	5.73734	20.2641	18.65	13.1621	7.35143				85.1504	78.0484	85.1504	-12.9861	-43.3309	14.7762
160,	160	27.8535	25.9796	18.1715	3.80466			2.86769	10.6758	11.3004	5.67859	16.9222	22.8563				70.3294	77.8251	70.3294	8.17717	-34.611	11.925
320,	320	29.6099	51.8383	41.3416	33.9321			39.7979	-17.9343	4.60286	10.4687	21.8917	9.85125				66.3486	69.7446	66.3486	11.3949	-25.0351	24.6702
640	640	43.8592	18.4161	30.8611	26.4362			24.7769	-7.02703	18.4161	29.4783	22.841	10.1194				58.5167	62.1119	58.5167	8.46009	-22.2376	6.24764
1280	1280	44.7003	21.2729	15.0074	20.7281			16.0971	-3.51659	23.997	25.0867	34.0763	40.6142				53.4175	45.5176	53.4175	18.8212	-3.24418	15.5523
2560	2560	40.4677	37.5046	8.4119	21.8807			26.9989	-9.90572	13.5301	12.7219	16.2238	13.7994				24.8439	31.0395	24.8439	5.71813	-1.28566	35.619
5120	5120	35.364	46.4444	45.653	37.2107			44.5977	-3.15386	6.34369	5.55222	15.5774	11.6201				29.2961	19.7985	29.2961	18.2156	-5.52824	22.1729
10240	10240	31.9173	24.883	43.9762	35.4345			50.0057	39.9566	-7.52541	18.8535	-6.26927	-12.0475				23.3756	15.0851	23.3756	5.03597	18.351	24.1293
20480	20480	11.4537	1.79833	9.09869	12.1601			17.812	20.638	1.56283	1.79833	4.85977	11.6891				10.7472	12.6311	10.7472	14.9861	2.26932	21.109
Data from TM79
[truncated: 5 more columns]

## Sheet: S6E right
	Dilution Factor	VSV-WE+hkil						VSV-LASV+HkiL												VSV-LASV No transfer HkiL controls						5						6						7						8
640	640	97.9375	92.9631	94.6617	96.6029			97.4522	96.8455	96.3602	96.3602	95.2683	92.7205							3.30337	-2.03496	-55.5396
1280	1280	91.8399	80.9084	84.1416	91.378			94.4573	94.3033	89.8383	89.2225	88.2987	84.4496							-3.61817	-11.9323	-8.85296
2560	2560	80.1661	67.5161	72.826	71.889			87.35	84.8513	80.947	79.6976	78.4482	69.8587							28.3169	-11.9756	12.5435
5120	5120	62.6324	45.8088	51.7941	60.2059			72.5	62.9559	68.4559	57.6176	62.1471	64.5735							24.2941	-13.7206	11.1912
10240	10240	46.2856	41.129	40.9857	36.5453			51.7286	55.8825	58.3176	53.3043	56.8852	46.8585							37.1183	-15.1637	15.4893
20480	20480	41.9657	38.2833	0.13390466*	34.7483			31.3605	15.0107	31.3605	34.7483	33.128	37.5469							19.8715	-8.7038	12.2121
40960	40960	38.6015	19.4059	35.8787	23.7624			5.11139	16.1386	27.9827	31.25	42.5495	27.7104							34.5173	-5.64356	-9.04703
81920	81920	31.0801	21.5957	19.5723	5.0296			0	0	28.9303	34.4945	41.9555	26.5276							34.368	-0.408116	-2.05208
163840	163840	27.8402	22.1664	1.7987	15.3286602*			0	0	10.2367	9.65481	18.6748	15.6196							6.74514	-7.94868	-1.11096
327680	327680	16.1176	7.96763	4.0807	10.6007067*			0	0	14.7384	0	0	0							24.393	-2.94084	-10.3385
655360	655360	9.39862	1.70371	0	5.4270563*			0	0	0	0	0	0							-1.27496	-12.3209	10.2674
1310720	1310720	0	0	0	9.71210007*			0	0	0	0	0	0							5.39102	-1.20432	-1.8866
Data from TM79
[truncated: 5 more columns]
