# Supplementary material for: B cell immunity to the Lassa virus glycoprotein is a correlate of vaccination-induced virus control in mice
Source: Nat Commun. 2026 Apr 6;17:4908. doi: 10.1038/s41467-026-71472-2 (PMC13230540; doi:10.1038/s41467-026-71472-2)
Supplement: Supplementary file 4 — Source Data [file 41467_2026_71472_MOESM4_ESM.zip › Data table/Figure 4/I/lassa 4I raw data.xlsx]

## Sheet: 4h right
		LASV LII								WE																No transfer controls
TM60 ETP		46600	40800	22600	49817.8	29798.7	26447.7	18431.4	40153.4	116347	110163	124919	790355	306529	274000	73000	64200									4.5	4.5	4.5	4.5	4.5	5	5	5
TM76		#1	#2	#3											#1	#2	#3									#1	#2	#3	#4	#5
TM60					#1	#2	#3	#4	#5	#1	#2	#3	#4	#5																	#1	#2	#3
LASV LII group data from TM76 and no transfer control is shared with Figure 4C to 4E and figure 6H to 6J

## Sheet: 4I left
	Dilution Factor	WE immunizied						LASV immunized						KL25 - 300 μg/ml SD						No transfer controls						5						6						7						8
10	10	100	100	100	100	100		99.1896	100	99.1896	98.3793	100		78.1513						2.75527	-19.1248	16.5316
20,	20	99.0893	100	99.0893	100	100		98.1785	99.0893	99.0893	97.2678	100		78.2178						15.3005	-6.55738	-12.0219
40,	40	100	100	100	99.0119	100		99.0119	99.0119	94.0711	93.083	98.0237		61.6162						2.17391	-14.6245	-3.75494
80,	80	98.994	98.994	96.9819	100	98.994		93.9638	96.9819	92.9577	94.9698	95.9759		63.6364						4.42656	7.44467	-5.6338
160,	160	98.9316	95.7265	98.9316	98.9316	96.7949		91.453	91.453	88.2479	74.359	96.7949		46.3158						2.77778	24.1453	-19.6581
320,	320	100	95.6616	98.9154	100	96.7462		83.731	80.4772	76.1388	77.2234	88.0694		31.9588						-4.12148	-6.29067	8.89371
640	640	95.4233	98.8558	94.2792	97.7117	93.135		85.1259	65.6751	63.3867	50.8009	71.3959		15.0538						1.60183	1.60183	-8.69565
1280	1280	88.1235	80.9976	85.7482	97.6247	84.5606		58.4323	41.8052	42.9929	46.5558	63.1829		8.79121						-3.32542	1.42518	3.80048
2560	2560	76.247	73.8717	73.8717	86.9359	89.3112		40.6176	41.8052	28.7411	12.114	37.0546		9.89011						4.98812	-2.13777	4.98812
5120	5120	47.2477	46.1009	47.2477	80.5046	71.3303		16.2844	18.578	30.0459	34.633	5.9633		0						-0.917431	-2.06422	-23.8532
10240	10240	39.6135	44.4444	21.4976	61.3527	44.4444		7.00483	4.58937	10.628	-13.5266	9.42029		0						-15.942	4.58937	3.38164
20480	20480	8.62944	23.8579	27.665	60.6599	35.2792		23.8579	9.89848	22.5888	13.7056	7.36041		0						-0.253807	-5.32995	-2.79188
[truncated: 5 more columns]
