# Supplementary material for: B cell immunity to the Lassa virus glycoprotein is a correlate of vaccination-induced virus control in mice
Source: Nat Commun. 2026 Apr 6;17:4908. doi: 10.1038/s41467-026-71472-2 (PMC13230540; doi:10.1038/s41467-026-71472-2)
Supplement: Supplementary file 4 — Source Data [file 41467_2026_71472_MOESM4_ESM.zip › Data table/Figure 4/G/lassa 4g raw data.xlsx]

## Sheet: 4G
	LASV LII											LASV LII no hkil											LCMV
D0	1.16	1.16	1.16	1.16	1.16	1.16	1.16	1.16	1.16			1.16	1.16	1.16	1.16	1.16	1.16						1.16	1.16	1.16	1.16	1.16	1.16	1.16	1.16
D+6	1.16	1.16	2.30103	1.16	1.16	1.16	1.16	1.16	1.16			4.45484	4.01284	4.03342	4.02239	4.19669	3.91325						3.46982	3.86392	3.77452	3.88138	3.98046	2.77815	3.79126	2.80163
D+17	3.57171	1.16	3.29667	2.60206	1.16	2.30103	1.16	2.30103	2.79029			5.91908	5.98722	6.06819	4.86598	4.77625	5.53296						3.27184	4.62118	5.09342	3.41664	4.71684	3.42142		4.38298
TM60	M6	M7	M8	M9	M10							11	12	13									1	2	3	4	5
TM29						M1	M2	M3	M4						5	6	7											8	9	10
