# Supplementary material for: B cell immunity to the Lassa virus glycoprotein is a correlate of vaccination-induced virus control in mice
Source: Nat Commun. 2026 Apr 6;17:4908. doi: 10.1038/s41467-026-71472-2 (PMC13230540; doi:10.1038/s41467-026-71472-2)
Supplement: Supplementary file 4 — Source Data [file 41467_2026_71472_MOESM4_ESM.zip › Data table/Figure 4/H/lassa 4h raw data.xlsx]

## Sheet: 4h right
		LASV LII								WE																No transfer controls
		153.8	134.4	171.6	1433	620.4	97.69	197.9	348.6	34.88	13.49	20.4	615.7	653.1	16.44	5	5									4.5	4.5	4.5	4.5	4.5	5	5	5
TM76		#1	#2	#3											#1	#2	#3									#1	#2	#3	#4	#5
TM60					#1	#2	#3	#4	#5	#1	#2	#3	#4	#5																	#1	#2	#3

## Sheet: 4h left
	Dilution Factor	WE						LASV												No transfer controls						Non immune																		8
10	10	89.7397	65.6968	60.601	95.9933	85.3088		96.4942	97.3289	98.1636	97.249	98.762								-9.99761	-15.9628	-11.7872
20,	20	71.5928	31.6913	46.4234	92.7007	77.0803		97.9562	97.3723	93.4307	94.6188	97.9821								0	1.47265	-18.3964
40,	40	40.694	0	44.6015	88.1748	74.5501		95.8869	87.6607	82.3907	85.2386	92.7858								10.7739	-2.44989	-23.608
80,	80	22.8142	0	35.316	79.3061	60.4709		88.4758	81.4126	59.3556	65.4308	82.0065								6.90347	12.346	-25.8952
160,	160	10.0671	0	0	55.5806	59.0755		79.3687	60.6539	31.0034	52.1739	63.4598								9.21827	12.3004	-23.1437
320,	320	7.41163	0	0	50.7415	54.7669		69.4915	44.8093	6.77966	37.4661	52.9412								5.46464	20.3682	-41.4378
640	640	3.32975	0	0	44.3861	52.5708		59.4963	44.2812	3.56768	25.3881	32.4201								20.1283	9.59071	-20.6475
1280	1280	0	0	0	42.2303	47.7148		49.1773	34.8263	4.11335	19.697	25.0446								9.91685	8.68494	-23.3446
2560	2560	0	0	0	35.9292	42.2124		40.2655	41.1504	6.28319	13.8867	19.9521								10.0031	18.339	-19.1726
5120	5120	0	0	0	35.3562	37.2911		35.796	28.7599	2.28672	0	0								17.0568	7.25571	-16.0035
10240	10240	0	0	0	17.5844	21.6696		20.2487	22.2025	0	0	0								7.29047	14.3226	-17.9679
20480	20480	0	0	0	7.739	19.8027		19.1958	14.9469	0	0	0								6.19557	-4.13038	-8.23588
data from TM60
[truncated: 5 more columns]
