# Supplementary material for: B cell immunity to the Lassa virus glycoprotein is a correlate of vaccination-induced virus control in mice
Source: Nat Commun. 2026 Apr 6;17:4908. doi: 10.1038/s41467-026-71472-2 (PMC13230540; doi:10.1038/s41467-026-71472-2)
Supplement: Supplementary file 4 — Source Data [file 41467_2026_71472_MOESM4_ESM.zip › Data table/Figure 4/J/lassa 4J raw data.xlsx]

## Sheet: 4J
		LASV LII								LCMV
		0.0287648	0.0208197	0.0036937	0.0107371	0.0086817	0.0031	0.00523	0.0127	0.00029979	0.00012245	0.00016331	0.00077902	0.00213063	6e-05	0.00013	0.000119
TM76 (mouse)							#1	#2	#3						#1	#2	#3
TM60 (mouse)		#1	#2	#3	#4	#5				#1	#2	#3	#4	#5
LASV LII group data from TM76t and no transfer control is shared with Figure 4C to 4E and figure 6H to 6J
