# Supplementary material for: B cell immunity to the Lassa virus glycoprotein is a correlate of vaccination-induced virus control in mice
Source: Nat Commun. 2026 Apr 6;17:4908. doi: 10.1038/s41467-026-71472-2 (PMC13230540; doi:10.1038/s41467-026-71472-2)
Supplement: Supplementary file 4 — Source Data [file 41467_2026_71472_MOESM4_ESM.zip › Data table/Figure 4/C/lassa 4c raw data.xlsx]

## Sheet: C right
		LASV LII								Non immune
TM20+76 ETP		153.8	134.4	171.6	202.6	166	18.47			11.28	17.18	35.68	11.38	12.18	15.92	5	5

## Sheet: C left
	Dilution Factor									LASV																No transfer controls								Non immune
10	10									98.815	97.3337	97.6299	96.5732	93.4579	58.567											16.752	34.8236	9.6418	30.676	0	14.6417	0	0	54.969	74.2257	78.6695	50.5252	57.6353	53.5211	0	0
20,	20									97.0993	96.777	96.777	81.388	75.3943	26.8139											0	20.0703	0	15.8805	0	0	0	0	26.5163	48.1102	68.4149	36.5075	30.3838	45.8462	0	0
40,	40									93.5708	91.1216	91.1216	75.9162	70.6806	43.7173											0	0	0	0	0	0	0	0	0	0	53.1589	28.973	16.727	39.5543	0	0
80,	80									75.7887	77.4028	76.7572	66.2896	57.9186	49.7738											0	0	0	0	0	0	0	0	0	0	26.7205	25.1064	0	26.3441	0	0
160,	160									48.7791	42.5327	44.4066	28.0130293*	25.4071661*	3.25732899*											0	0	0	0	0	0	0	0	0	0	0	0	0	0	0	0
320,	320									23.1266	7.38142	33.0059	47.3563	46.8966	42.2989											0	0	0	0	0	0	0	0	0	0	0	0	0	0	0	0
640	640									0	0	20.9051	45.7547	33.9623	36.0849											0	0	0	0	0	0	0	0	0	0	0	0	0	0	0	0
1280	1280									0	0	0	0	26.087	0											0	0	0	0	0	0	0	0	0	0	0	0	0	0	0	0
2560	2560									0	0	0	0	0	0											0	0	0	0	0	0	0	0	0	0	0	0	0	0	0	0
5120	5120									0	0	0	0	0	0											0	0	0	0	0	0	0	0	0	0	0	0	0	0	0	0
10240	10240									0	0	0	0	0	0											0	0	0	0	0	0	0	0	0	0	0	0	0	0	0	0
20480	20480									0	0	0	0	0	0											0	0	0	0	0	0	0	0	0	0	0	0	0	0	0	0
									TM20				#1	#2	#3										TM20				#4	#5	#6								#10	#11	#12
									TM76	M10	M12	M13													TM29							#5	#6
										TM76 - data used in figure 6H															TM76	#14	#15	#16						#17	#18	#19	#20	#21
[truncated: 7 more columns]
