# Supplementary material for: B cell immunity to the Lassa virus glycoprotein is a correlate of vaccination-induced virus control in mice
Source: Nat Commun. 2026 Apr 6;17:4908. doi: 10.1038/s41467-026-71472-2 (PMC13230540; doi:10.1038/s41467-026-71472-2)
Supplement: Supplementary file 4 — Source Data [file 41467_2026_71472_MOESM4_ESM.zip › Data table/Figure 4/D/lassa 4d raw data.xlsx]

## Sheet: D left
	Dilution Factor									LASV																No transfer controls								Non immune
53.2959	53.2959									99.636	98.5441	99.272														-11.9837	-8.22258	-2.15629	1.11951	-23.1456					99.0294	99.272	98.9081	98.9081	98.9081
106.592	106.592									98.4604	98.4604	98.6143														4.23403	0.0769823	3.9261	2.54042	-27.1747					99.3841	98.7683	98.7683	97.9985	98.1524
213.183	213.183									97.9698	98.7506	96.8766														-8.38362	-23.5323	-0.418826	9.10769	-30.0916					98.9068	99.063	98.7506	98.4383	97.9698
426.367	426.367									98.8676	98.0588	96.7647														-4.98529	6.33824	-0.617647	3.26471	-30.3824					98.7059	98.8676	98.0588	98.2206	99.1912
852.734	852.734									97.2785	96.7055	91.4057														-1.12638	16.3487	0.449248	14.3434	-6.4262					97.9947	98.9973	99.2838	97.8514	99.1406
1705.47	1705.47									93.9609	89.1002	87.4799														11.9175	9.4135	-12.5335	-2.22282	-9.44028					95.8757	96.6122	98.6743	96.3176	94.6974
3410.93	3410.93									89.1089	83.5272	77.8094														1.43564	4.43069	-16.5347	-1.42327	-9.04703					92.2401	97.5495	97.9579	93.8738	92.9208
6821.87	6821.87									80.2725	60.6714	72.6849														34.7474	-0.0287406	12.87	-1.6727	-0.913951					84.0662	91.6537	95.7004	89.251	90.1362
13643.7	13643.7									59.9921	59.1192	47.4805														14.7467	-9.83997	9.07287	0.34387	-4.02063					68.4301	82.3965	90.1071	82.9784	71.6307
27287.5	27287.5									60.0023	50.0969	32.543														-3.44238	-4.69623	13.8607	1.94916	9.59763					63.3877	76.3023	79.3115	71.2869	63.5131
54575	54575									52.9618	41.7917	19.824														0.214374	6.54406	6.04761	11.0121	7.16462					46.2597	66.4899	67.8551	56.9333	54.4511
109150	109150									37.458	26.3142	11.0767														-2.22774	5.04988	-5.86654	-7.34481	4.82245					24.7222	50.535	58.04	49.0567	39.2774
										Data used in 6I

## Sheet: D right
		LASV LII								Non immune																No transfer controls
TM20+TM76 ETP		46600	40800	22600	49600	25700	13500			40900	115000	144000	91800	61300	502000	143000	40800									4.5	4.5	4.5	4.5	4.5	5	5	5
