# Supplementary material for: B cell immunity to the Lassa virus glycoprotein is a correlate of vaccination-induced virus control in mice
Source: Nat Commun. 2026 Apr 6;17:4908. doi: 10.1038/s41467-026-71472-2 (PMC13230540; doi:10.1038/s41467-026-71472-2)
Supplement: Supplementary file 4 — Source Data [file 41467_2026_71472_MOESM4_ESM.zip › Data table/Figure 4/E/lassa 4e raw data.xlsx]

## Sheet: E
		LASV LII								Non immune
TM20&TM76 ETP		0.0031	0.00523	0.0127	0.00434	0.00407	0.000817			0.000276	0.000149	0.000248	0.000124	0.000199	2.16e-05	3.5e-05	0.000123
