# Supplementary material for: B cell immunity to the Lassa virus glycoprotein is a correlate of vaccination-induced virus control in mice
Source: Nat Commun. 2026 Apr 6;17:4908. doi: 10.1038/s41467-026-71472-2 (PMC13230540; doi:10.1038/s41467-026-71472-2)
Supplement: Supplementary file 4 — Source Data [file 41467_2026_71472_MOESM4_ESM.zip › Data table/Figure 4/B/lassa 4b raw data.xlsx]

## Sheet: B right
	LASV LII																No transfer LASV																								Non immune
D0	1.16																1.16																								1.16
D+7	3.05		2.37	2.34													4.49	4.18	4.44																						5.64	4.84	4.87	5.03	4.96
D+14	3.67		3.22	3.02	1.16	1.16	1.16										4.77	4.86	4.75	4.20683	4.05308	4.44091																			4.47	4.28	4.34	5.26	3.43	3.69636	3.98453	3.76418
