# Supplementary material for: B cell immunity to the Lassa virus glycoprotein is a correlate of vaccination-induced virus control in mice
Source: Nat Commun. 2026 Apr 6;17:4908. doi: 10.1038/s41467-026-71472-2 (PMC13230540; doi:10.1038/s41467-026-71472-2)
Supplement: Supplementary file 4 — Source Data [file 41467_2026_71472_MOESM4_ESM.zip › Data table/Figure 4/L/lassa 4L raw data(AutoRecovered).xlsx]

## Sheet: None
	Memory	180000	448000	821000	265000	1080000
	GC	2870000	4280000	6790000	4090000	6540000
	ASCs	3710000	11200000	13200000	6650000	8410000
TM76 (mouse)		#1	#2	#3	#4	#5
TM60 (mouse)
TM29 (mouse)
TM76 is shared with Figure 4C to 4E and figure 6H to 6J
TM29l is shared with figure 6H to 6J

## Sheet: rLCMVA
		Memory	933000	909000	751000	1480000	1620000	1480000	1860000	2000000	7050000	3210000
		GC	2880000	1410000	3320000	3710000	2560000	1350000	1700000	3090000	204000	2690000
		ascs	5080000	3670000	5280000	14600000	7990000	4790000	10200000	7760000	17000000	8910000
TM76 (mouse)										#1	#2	#3
TM60 (mouse)			#1	#2	#3	#4	#5
TM29 (mouse)								#1	#2
TM76 is shared with Figure 4C to 4E and figure 6H to 6J
TM29l is shared with figure 6H to 6J

## Sheet: rLCMV LASVLII
	Memory	597000	549000	512000	933000	891000	14100000	708000	759000	1210000	1370000	1150000	2790000
	GC	454000	472000	409000	625000	539000	384000		275000	105000	933000	324000	166000
	ASCs	1120000	2110000	832000	3030000	1430000	947000	7850000	2880000	1350000	2450000	977000	2040000
TM76 (mouse)		#1	#2	#3
TM60 (mouse)					#1	#2	#3	#4	#5
TM29 (mouse)										#1	#2	#3	#4
TM76 is shared with Figure 4C to 4E and figure 6H to 6J
TM29l is shared with figure 6H to 6J
