# Supplementary material for: B cell immunity to the Lassa virus glycoprotein is a correlate of vaccination-induced virus control in mice
Source: Nat Commun. 2026 Apr 6;17:4908. doi: 10.1038/s41467-026-71472-2 (PMC13230540; doi:10.1038/s41467-026-71472-2)
Supplement: Supplementary file 4 — Source Data [file 41467_2026_71472_MOESM4_ESM.zip › Data table/Figure 3/I/lassa 3I raw data.xlsx]

## Sheet: I left
		LCMV infected group						LASV infected group
Dilution Factor	Mouse	#1	#2	#3	#4			#1	#2	#3	#4	#5	#6
640		99.7549	100	99.6956	99.3912			99.7549	100	99.8775	100	100	99.8775
1280		100	99.6942	100	100			100	100	98.703	98.4436	99.7406	100
2560		99.3421	100	100	99.3711			100	99.6711	98.9035	97.2588	100	99.8904
5120		99.5957	100	99.2816	99.7126			99.7305	99.3261	98.248	98.7871	98.3827	99.0566
10240		99.7379	99.8596	99.2978	97.8933			99.2136	99.3447	99.4758	96.0682	98.5583	99.2136
20480		99.889	99.2492	95.7958	99.8498			99.3341	99.4451	99.889	99.556	99.778	97.4473
40960		99.7613	98.8981	97.3829	99.0358			97.3747	98.6874	98.8067	98.21	98.926	98.3294
81920		94.8864	92.6087	89.7101	98.1159			95.2273	95.1136	97.5	95.4545	97.2727	92.5
163840		95.5307	87.7381	83.2143	96.9048			88.8268	88.2682	93.8547	89.4972	93.0726	91.5084
327680		87.5995	73.7986	66.2471	90.7323			72.81	73.9477	86.5757	77.8157	86.6894	80.2048
655360		66.586	60.3819	52.3866	78.5203			51.937	53.3898	67.4334	59.5642	68.7651	64.0436
1310720		32.4136	45.671	34.3074	69.3723			20.4661	23.4932	31.9582	26.5202	38.9231	29.6544

## Sheet: I
		LASV LIV infected										LCMV infected
NB06 D36		5.79826	5.82075	5.9596	5.87755	6.00852	5.92173					5.96018	6.01543	5.84193	6.43193
