# Supplementary material for: B cell immunity to the Lassa virus glycoprotein is a correlate of vaccination-induced virus control in mice
Source: Nat Commun. 2026 Apr 6;17:4908. doi: 10.1038/s41467-026-71472-2 (PMC13230540; doi:10.1038/s41467-026-71472-2)
Supplement: Supplementary file 4 — Source Data [file 41467_2026_71472_MOESM4_ESM.zip › Data table/Figure 3/A/3A.xlsx]

## Sheet: Sheet1
KL25 Concentration [ug/ml]					LII GP1 antigen								LIV GP1 antigen				WE GP1 antigen
20					1.28425	1.17575							1.89485	1.89255			3.05355	3.05965	3.43025	3.42895	0.091	0.1421
6.66667					1.081	0.9779							1.69005	1.67885			3.112	3.0426	3.40505	3.37205	0.0992	0.1379
2.22222					0.72865	0.73845							1.2451	1.251			2.89835	2.90275	3.0615	3.0579	0.1009	0.1428
0.74074					0.36605	0.37845							0.7443	0.7116			2.51095	2.51285	2.653	2.6715	0.0818	0.1182
0.24691					0.1493	0.1635							0.32905	0.33225			1.7858	1.8209	1.87975	1.88215	0.0942	0.1137
0.0823					0.05735	0.05085							0.1212	0.1339			1.01525	1.01755	1.0739	1.1139	0.0785	0.1199
0.02743					0.02825	0.02825							0.0325	0.0488			0.46565	0.47425	0.4913	0.5107	0.1058	0.1259
0.00914					0.00415	0.00755							-0.0012	0.0208			0.18515	0.17855	0.1807	0.1986	0.1033	0.1261
0.00305					0.01605	0.02175							-0.00135	-0.01235			0.08225	0.07945	0.04605	0.05345	0.1084	0.1393
0.00102					0.0127	0.0052							-0.00815	-0.01215			0.0319	0.0235	0.00625	0.01675	0.1128	0.1194
0.00034					-0.00065	0.00245							-0.02745	0.02365			0.01155	-0.00185	0.00065	0.00355	0.0953	0.1261
