# Supplementary material for: B cell immunity to the Lassa virus glycoprotein is a correlate of vaccination-induced virus control in mice
Source: Nat Commun. 2026 Apr 6;17:4908. doi: 10.1038/s41467-026-71472-2 (PMC13230540; doi:10.1038/s41467-026-71472-2)
Supplement: Supplementary file 4 — Source Data [file 41467_2026_71472_MOESM4_ESM.zip › Data table/Figure 3/F/raw 3F and sup.xlsx]

## Sheet: 3F
				Lassa Lineage II						Merino Walk									Lassa Lineage IV (PC)			VSV G (NC)
CFSEhigh				72618	100406	151420				72800	85950	23543.8							1281.8	1144	734.82	99750	80900	73140
CFSEdiluted				1738100	1111420	2513840				339040	483612	227406							12998700	10401040	11101110	5250	1	41860
Sample number				#4	#5	#6				#10	#11	#12							#19	#20	#21	#22	#23	#24
Experiment TM07

## Sheet: S3C
	Lassa Lineage I						Lassa Lineage III						Mobala			Lujo
CFSEhigh	43197.6	44370	70224				36330	71154	48480				38000	114802	140438	121875	121125	80504.8
CFSEdiluted	830588	2847800	2572220				2058000	5225040	2344800				2000	6697.8	1590.4	3137.5	3925	1895.2
Sample number	#1	#2	#3				#7	#8	#9				#13	#14	#15	#16	#17	#18
Experiment TM07
Belongs to S3C
