# Supplementary material for: B cell immunity to the Lassa virus glycoprotein is a correlate of vaccination-induced virus control in mice
Source: Nat Commun. 2026 Apr 6;17:4908. doi: 10.1038/s41467-026-71472-2 (PMC13230540; doi:10.1038/s41467-026-71472-2)
Supplement: Supplementary file 4 — Source Data [file 41467_2026_71472_MOESM4_ESM.zip › Data table/Figure 3/H/3h.xlsx]

## Sheet: Sheet1
dilution factor	LIV infected										WE infected
50
150
450
1350
4050	1.408	1.378	1.383	1.383	1.375	1.372	1.696	1.615			1.462	1.43	1.445	1.437			1.43	1.414
12150	1.194	1.236	1.157	1.138	1.154	1.175	1.598	1.54			1.398	1.295	1.286	1.273			1.304	1.264
36450	0.871	0.942	0.831	0.814	0.839	0.929	1.433	1.254			1.17	1.012	1.056	0.973			1.09	1.001
109350	0.523	0.606	0.496	0.452	0.493	0.581	0.961	0.902			0.818	0.702	0.709	0.621			0.703	0.617
328050	0.234	0.299	0.207	0.193	0.23	0.278	0.557	0.485			0.476	0.365	0.411	0.306			0.399	0.304
984150	0.098	0.12	0.079	0.071	0.088	0.098	0.231	0.219			0.209	0.157	0.171	0.107			0.15	0.11
2952450	0.041	0.055	0.027	0.026	0.041	0.034	0.085	0.079			0.087	0.056	0.084	0.035			0.057	0.046
8857350	0.017	0.026	0.018	0.014	0.016	0.018	0.023	0.018			0.044	0.014	0.039	0.008			0.034	0.031
