# Supplementary material for: B cell immunity to the Lassa virus glycoprotein is a correlate of vaccination-induced virus control in mice
Source: Nat Commun. 2026 Apr 6;17:4908. doi: 10.1038/s41467-026-71472-2 (PMC13230540; doi:10.1038/s41467-026-71472-2)
Supplement: Supplementary file 4 — Source Data [file 41467_2026_71472_MOESM4_ESM.zip › Data table/Figure 3/J/lassa 3J raw data.xlsx]

## Sheet: J left
		LMCV infected group								LASV infected group
Dilution Factor	Mouse	#1	#2	#3	#4					#1	#2	#3	#4	#5	#6
10		11.6505	20.3883	0	18.4466					74.2188	85.9375	87.5	93.75	77.3438	90.2913
20,		9.23077	18.4615	0	5.38462					79.845	63.5659	66.6667	79.845	82.9457	62.3077
40,		0	0	0	0					57.6159	35.0993	35.7616	55.6291	73.5099	23.5294
80,		0	0	0	0					53.7313	42.7861	37.3134	60.199	69.6517	16.6667
160,		0	0	0	0					38.1188	18.3168	25.7426	31.6832	22.7723	15.0943
320,		0	0	0	0					9.89583	0	5.72917	22.9167	19.7917	0
640		0	0	0	0					16.3158	0	14.7368	29.4737	5.26316	0
1280		0	0	0	0					7.07547	0	0	0	0	0

## Sheet: J
		LASV LIV infected										WE
NB06 D36		61.96	50.8	36.75	36.07	89.78	30.96					5	5.705	5	5.439
