# Supplementary material for: B cell immunity to the Lassa virus glycoprotein is a correlate of vaccination-induced virus control in mice
Source: Nat Commun. 2026 Apr 6;17:4908. doi: 10.1038/s41467-026-71472-2 (PMC13230540; doi:10.1038/s41467-026-71472-2)
Supplement: Supplementary file 4 — Source Data [file 41467_2026_71472_MOESM4_ESM.zip › Data table/Figure 3/C/Raw 3c.xlsx]

## Sheet: Sheet1
		12.1F						KL25						Isotype control						Spleen 12.1F						Spleen KL25						Spleen iso
ETP		1.6	1.6	1.5	1.5	1.5		5.25117	5.76478	4.70078	5.24326	5.64061		5.58994	5.7928	5.32875	5.26043			1.5	1.5	1.5	1.5	2.47924			6.22549	5.15501	6.09956	5.83402		6.05349	6.22075	5.93196	5.79648
