# Supplementary material for: B cell immunity to the Lassa virus glycoprotein is a correlate of vaccination-induced virus control in mice
Source: Nat Commun. 2026 Apr 6;17:4908. doi: 10.1038/s41467-026-71472-2 (PMC13230540; doi:10.1038/s41467-026-71472-2)
Supplement: Supplementary file 4 — Source Data [file 41467_2026_71472_MOESM4_ESM.zip › Data table/Figure 3/B/3B.xlsx]

## Sheet: Sheet1
	Dilution Factor	12.1F		KL25		NC (CD8)
100	100	92.6778	92.6778	0	0	0	0
50	50	93.1255	91.1613	0	0	0	0
25	25	94.3938	93.4595	0	0	0	0
12.5	12.5	87.6228	89.5874	0	0	0	0
6.25	6.25	81.9754	77.9932	0	0	0	0
3.125	3.125	57.7328	53.424	0	0	0	0
1.5625	1.5625	33.724	32.0192	0	0	0	0
0.78125	0.78125	4.70981	0	0	0	0	0
