# Supplementary material for: B cell immunity to the Lassa virus glycoprotein is a correlate of vaccination-induced virus control in mice
Source: Nat Commun. 2026 Apr 6;17:4908. doi: 10.1038/s41467-026-71472-2 (PMC13230540; doi:10.1038/s41467-026-71472-2)
Supplement: Supplementary file 4 — Source Data [file 41467_2026_71472_MOESM4_ESM.zip › Data table/Figure 3/K/lassa 3K raw data.xlsx]

## Sheet: K right
		LASV infected group										LCMV infected group
		0.00208	0.00162	0.00085	0.00101	0.00186	0.000782					0.000116	0.000116	0.000152	4.24e-05
