# Supplementary material for: B cell immunity to the Lassa virus glycoprotein is a correlate of vaccination-induced virus control in mice
Source: Nat Commun. 2026 Apr 6;17:4908. doi: 10.1038/s41467-026-71472-2 (PMC13230540; doi:10.1038/s41467-026-71472-2)
Supplement: Supplementary file 4 — Source Data [file 41467_2026_71472_MOESM4_ESM.zip › Data table/Figure 2/I/lassa 2I raw data.xlsx]

## Sheet: I left
	Dilution Factor	LCMV-LASV LII - immunized										LCMV-VSV G immunized										B6 non-immunized										KL25 - 1 mg/ml										ARM-WE
50	50	2.2153	2.3008	2.2413	2.2898							0.1222	0.1168	0.1521	0.1117	0.1593																1.5828	1.5124	1.5319	1.4408	1.2275	1.3836	1.3329				0.6557	1.1202	0.5213	2.3428	0.7365
150	150	2.0719	2.2968	2.2368	2.1692							0.0943	0.1035	0.0948	0.0976	0.1054																1.3322	1.1796	1.2296	1.1369	0.9991	1.1601	1.0809				0.487	0.5722	0.2861	1.9071	0.3337
450	450	1.6498	2.0568	1.7455	1.7799							0.0926	0.0995	0.0929	0.0937	0.0923																0.9599	0.7443	0.9171	0.8116	0.6931	0.8467	0.7627				0.3346	0.3069	0.1626	1.122	0.1925
1350	1350	1.0352	1.5474	1.2839	1.1686							0.0853	0.0968	0.0912	0.0868	0.0911																0.5172	0.4194	0.513	0.4472	0.3999	0.4516	0.4366				0.2172	0.1792	0.1139	0.5479	0.1292
4050	4050	0.5866	0.9777	0.7002	0.6318							0.0821	0.0898	0.0863	0.0869	0.0877																0.2879	0.2139	0.2646	0.2356	0.2091	0.232	0.2299				0.1427	0.1119	0.0884	0.3042	0.0969
12150	12150	0.28	0.4861	0.3304	0.3052							0.0809	0.0862	0.0819	0.0876	0.0867																0.1583	0.1251	0.1514	0.1352	0.1254	0.1425	0.1366				0.1007	0.0937	0.0875	0.1663	0.0862
36450	36450	0.1655	0.2324	0.1812	0.166							0.0811	0.0856	0.0847	0.0801	0.0859																0.1091	0.0978	0.1037	0.0934	0.1034	0.1044	0.1013				0.0924	0.0895	0.0896	0.1184	0.0851
109350	109350	0.1102	0.1421	0.1166	0.1182							0.0841	0.0802	0.0822	0.0838	0.0884																0.0904	0.0892	0.0878	0.0881	0.0852	0.0824	0.0781				0.0784	0.0844	0.0819	0.0898	0.0841
TM66		#1	#2	#3	#4	#5						#11	#12	#13	#14	#15

## Sheet: I right
Mouse		#1	#2	#3	#4	#5	#1	#2	#3	#4	#5	#11	#12	#13	#14	#15	#6	#7	#8	#9	#10
TM66			LASV LII					VSV G					WE
	TM66		4.12401	4.38712	4.21141	4.1648		1	1.33686	1	1	1	2.99366	2.7864	2.16227	3.75473	2.38112
