# Supplementary material for: B cell immunity to the Lassa virus glycoprotein is a correlate of vaccination-induced virus control in mice
Source: Nat Commun. 2026 Apr 6;17:4908. doi: 10.1038/s41467-026-71472-2 (PMC13230540; doi:10.1038/s41467-026-71472-2)
Supplement: Supplementary file 4 — Source Data [file 41467_2026_71472_MOESM4_ESM.zip › Data table/Figure 2/G/lassa 2g raw data.xlsx]

## Sheet: 2g
Mouse			#1	#1	#2	2	3	3	4	4	5	5	6	6						#1	#1	#2	2	3	3	4	4	5	5
TM47 (duplicates)		Dilution Factor	LCMV-LASV LII - immunized																	sIgM-AID LASV LII
	50	50	2.6678	2.7242	2.7635	2.7311	2.6747	2.6491	2.4977	2.4775	2.2458	2.2137	2.9179	2.708						0.0483	0.0508	0.0521	0.0543	0.0517	0.0497	0.0862	0.0544	0.0668	0.0899
	150	150	2.6671	2.6802	2.8158	2.7836	2.6979	2.7355	2.5526	2.5452	2.0517	2.0766	2.6581	2.6863						0.0533	0.0523	0.0539	0.0548	0.0479	0.0539	0.0677	0.0571	0.0559	0.072
	450	450	2.4376	2.4654	2.6808	2.7366	2.7042	2.6583	2.3103	2.3137	1.6734	1.7315	2.4603	2.557						0.0452	0.0474	0.047	0.0489	0.0468	0.0451	0.0462	0.0499	0.0509	0.056
	1350	1350	1.9949	1.9396	2.444	2.4364	2.5152	2.4783	1.7235	1.7815	1.1184	1.1974	1.8942	2.0506						0.0471	0.0522	0.0444	0.0446	0.0562	0.0437	0.0532	0.0567	0.0559	0.052
	4050	4050	1.2492	1.1812	1.8307	1.7784	1.9955	1.9766	1.1043	1.0471	0.5974	0.6502	1.1648	1.306						0.0483	0.0476	0.0455	0.042	0.0453	0.0455	0.0493	0.0501	0.054	0.0528
	12150	12150	0.6773	0.6313	1.0693	1.0225	1.2826	1.3741	0.5019	0.5584	0.266	0.3126	0.5833	0.6689						0.0432	0.0431	0.0422	0.0412	0.0445	0.0479	0.0483	0.0508	0.0501	0.0508
	36450	36450	0.3332	0.3026	0.5276	0.4921	0.6416	0.6469	0.2387	0.2631	0.1348	0.159	0.2561	0.297						0.0396	0.0392	0.043	0.0398	0.0466	0.0443	0.0498	0.0503	0.0491	0.0483
	109350	109350	0.1577	0.1499	0.2484	0.2194	0.2938	0.3009	0.1172	0.1263	0.0755	0.0911	0.1253	0.1389						0.0457	0.0457	0.0445	0.0495	0.0429	0.0578	0.0457	0.047	0.0451	0.046
