# Supplementary material for: B cell immunity to the Lassa virus glycoprotein is a correlate of vaccination-induced virus control in mice
Source: Nat Commun. 2026 Apr 6;17:4908. doi: 10.1038/s41467-026-71472-2 (PMC13230540; doi:10.1038/s41467-026-71472-2)
Supplement: Supplementary file 4 — Source Data [file 41467_2026_71472_MOESM4_ESM.zip › Data table/Figure 2/F/lassa 2f raw data.xlsx]

## Sheet: 2f
		LASV LII													sIgM - LCMV LASV LII
	D0	2	2	2	2	2	2	2	2	2	2	2	2		2	2	2	2	2	2	2	2	2	2
	WK1	2	2.77815	2	3.59218	2	2.77815	3	2.30103	2	2	2	2		4.76864	5.36922	5.29667	5.5977	5.47276	5.24055	5.49554	5.36922	4.93601	5.33846
	WK3	2	3.82995	2	3.41162	2	2	2	2	3.50243	2	2	2		5.17898	5.2833	5.35411	5.17609	5.43775	5.43136	5.4624	5.52763	5.44091	5.6721
TM64	Mouse		#1	#2	#3	#4	#5								#1	#2	#3	#4	#5
TM47	Mouse							#1	#2	#3	#4	#5	#6							#1	#2	#3	#4	#5
