# Supplementary material for: B cell immunity to the Lassa virus glycoprotein is a correlate of vaccination-induced virus control in mice
Source: Nat Commun. 2026 Apr 6;17:4908. doi: 10.1038/s41467-026-71472-2 (PMC13230540; doi:10.1038/s41467-026-71472-2)
Supplement: Supplementary file 4 — Source Data [file 41467_2026_71472_MOESM4_ESM.zip › Data table/Figure 2/M/lassa 2m raw data.xlsx]

## Sheet: M
TM66 endtimepoint
	Dilution Factor	LASV						VSV-G						37.7h 300 ug/ml						no immunization						WE
10	10	0	0	0	0.981354			13.4771	0	0	0	0		88.8589	89.5976	90.6832				0	0	0	0			0	0	15.274	8.71518	0
20,	20	0	0	0	0			0	0	0	0	0		79.4148	79.9185	82.8603				0	0	0	0			0	0	7.41902	0	0
40,	40	0	0	0	0			0	0	0	0	0		77.0898	76.9556	79.0807				0	0	0	0			0	0	11.1455	0	0
80,	80	0	0	0	0			0	0	0	0	0		70.0309	67.1306	71.3953				0	0	0	0			0	0	3.91349	0	0
160,	160	0	0	0	0			0	0	0	0	0		54.7995	61.5888	68.7977				0	0	0	0			0	0	9.23451	0	0
320,	320	0	0	0	0			0	0	0	0	0		49.6296	55.152	39.7216				0	0	0	0			0	0	0	0	0
640	640	0	0	0	0			0	0	0	0	0		42.8699	45.8685	44.3942				0	0	0	0			0	0	0	0	0
1280	1280	0	0	0	0			0	0	0	0	0		40.9733	39.1241	38.7273				0	0	0	0			0	0	0	0	0
2560	2560	0	0	0	0			0	0	0	0	0		34.2928	31.5457	36.1177				0	0	0	0			0	0	0	0	0
5120	5120	0	0	0	0			0	0	0	0	0		38.7205	24.805	32.7504				0	0	0	0			0	0	0	0	0
10240	10240	0	0	0	0			0	0	0	0	0		34.5687	21.8065	26.8601				0	0	0	0			0	0	0	0	0
20480	20480	0	0	0	0			0	0	0	0	0		5.64191		4.99688				0	0	0	0			0	0	0	0	0
values <0 were converted to 0
