# Supplementary material for: B cell immunity to the Lassa virus glycoprotein is a correlate of vaccination-induced virus control in mice
Source: Nat Commun. 2026 Apr 6;17:4908. doi: 10.1038/s41467-026-71472-2 (PMC13230540; doi:10.1038/s41467-026-71472-2)
Supplement: Supplementary file 4 — Source Data [file 41467_2026_71472_MOESM4_ESM.zip › Data table/Figure 2/J/lassa 2J raw data.xlsx]

## Sheet: J
TM36 plus tm66		LASV LII											VSV-G											B6 non-immunized											Arm-WE
	D+7	2	2	2	2	2	2	2.60206	2	2	2	2	4.29667	4.06446	4.15229	4.29226	4.04922	6.18184	2.91222	5.47422				5.01703	4.65128	4.40654	4.50106	6.1038	6.11394						2	2	2.60206	1	3	4.49969	3.90309	4.75815
	D+14	2.60206	2	2	2.8651	2	2	2	2	2	2	2	5.07918	4.23553	4.9058	4.03743	5.23805	5.48144	4.07918	5.38561				5.5682	5.49693	5.71767	5.63749	5.33445	5.23805						2	3.51188	2.79029	2.8014	3.58546	2	2	2
	D+20	na	na	na	na	2	2	2	2	2	2	2	4.65321	3.59988	4.98767	na	na	na	na	na				5.26245	5.57403	na	na	na	na						na	na	na	na	na	2	2	2
