# Supplementary material for: B cell immunity to the Lassa virus glycoprotein is a correlate of vaccination-induced virus control in mice
Source: Nat Commun. 2026 Apr 6;17:4908. doi: 10.1038/s41467-026-71472-2 (PMC13230540; doi:10.1038/s41467-026-71472-2)
Supplement: Supplementary file 4 — Source Data [file 41467_2026_71472_MOESM4_ESM.zip › Data table/Figure 2/C/lassa 2c raw data.xlsx]

## Sheet: C
		LASV LII																		VSV g
	D-7	2	2	2	2	2														2	2	2	2	2						B6 non immunized
	D+7	4.01284	2	2	2	2	2	2.77815	2	3.59218	2	2.77815	3	2.30103	2	2	2	2	2	5.34242	5.49136	5.90687	5.14301	5.61066	5.04922	4.74507	4.3927	5.27875	2.60206	5.70672	5.40654	5.26717	4.40993	4.88309	5.45025	4.52763
	D+14	5.5172	2	2	2	2						2	2	2	3.30963	2	2	2	2	5.28103	4.80414	5.1038	5.00432	4.1038						5.81823	5.63347
	D+20	5.24551	2	2	2	2	2	3.82995	2	3.41162	2	2	2	2	3.50243	2	2	2	2	6.05308	3.79099	4.9425	4.5563	3.3032	3.70842	4.74507	4.48287	4.65128	4.59218	5.78176	6.00432	5.29447	3.57864	5.26245	5.67943	5.51188
