# Supplementary material for: B cell immunity to the Lassa virus glycoprotein is a correlate of vaccination-induced virus control in mice
Source: Nat Commun. 2026 Apr 6;17:4908. doi: 10.1038/s41467-026-71472-2 (PMC13230540; doi:10.1038/s41467-026-71472-2)
Supplement: Supplementary file 4 — Source Data [file 41467_2026_71472_MOESM4_ESM.zip › Data table/Figure 2/D/lassa 2d raw data.xlsx]

## Sheet: D left
	Dilution Factor	LCMV-LASV LII - immunized										LCMV-VSV G immunized										B6 non-immunized										KL25 - 1 mg/ml
50	50	2.2022	2.2977	2.2857	2.4826	2.2548						1.9618		2.0886	1.9595	2.0076						1.5582	1.7005	1.6641	1.6129	1.6811						1.5828	1.5124	1.5319	1.3836	1.3329
150	150	2.4964	2.6073	2.375	2.4877	2.4966						1.6527		1.9887	1.7474	1.7376						1.2413	1.4691	1.2342	1.2741	1.3902						1.3322	1.1796	1.2296	1.1601	1.0809
450	450	2.0854	2.3707	2.4778	2.5152	2.4294						1.1568		1.7299	1.3069	1.1646						0.8967	1.1547	0.8064	0.7617	1.0395						0.9599	0.7443	0.9171	0.8467	0.7627
1350	1350	1.6758	2.1534	2.0393	2.3576	2.3015						0.6668		1.2523	0.884	0.7336						0.5668	0.7088	0.4878	0.4461	0.6372						0.5172	0.4194	0.513	0.4516	0.4366
4050	4050	0.9782	1.711	1.6056	2.0931	1.9378						0.334		0.748	0.4618	0.4307						0.3215	0.4107	0.274	0.2248	0.3422						0.2879	0.2139	0.2646	0.232	0.2299
12150	12150	0.504	1.2102	1.0324	1.7181	1.2675						0.186		0.405	0.259	0.2382						0.1775	0.2049	0.1619	0.1393	0.1944						0.1583	0.1251	0.1514	0.1425	0.1366
36450	36450	0.2635	0.6574	0.5223	1.0278	0.6711						0.1186		0.2179	0.15	0.1415						0.1217	0.1273	0.1162	0.1066	0.1307						0.1091	0.0978	0.1037	0.1044	0.1013
109350	109350	0.1591	0.3364	0.2737	0.5469	0.3377						0.0992		0.1361	0.1067	0.102						0.0985	0.1094	0.0917	0.1002	0.1018						0.0904	0.0892	0.0878	0.0824	0.0781
TM64		#1	#2	#3	#4	#5						#11	#12	#13	#14	#15

## Sheet: D right
		LASV LII										VSV G										B6 non-immunized
TM64		23813	65875	53386	102280	69019						4213		16829	7724	6430						3611	5172	2842	2060	4494
TM31							51934	110566	42848	93147	63595						35804	33812	40854	29223	29902						10719	8759
Mouse		#1	#2	#3	#4	#5	#1	#2	#3	#4	#5	#11	#12	#13	#14	#15	#6	#7	#8	#9	#10
