# Supplementary material for: B cell immunity to the Lassa virus glycoprotein is a correlate of vaccination-induced virus control in mice
Source: Nat Commun. 2026 Apr 6;17:4908. doi: 10.1038/s41467-026-71472-2 (PMC13230540; doi:10.1038/s41467-026-71472-2)
Supplement: Supplementary file 4 — Source Data [file 41467_2026_71472_MOESM4_ESM.zip › Data table/Figure 2/E/lassa 2e raw data.xlsx]

## Sheet: E
TM31
	Dilution Factor	LCMV-LASV LII - immunized					LCMV-VSV G immunized					B6 non-immunized					37.7H NA control - 3 mg/ml
10	10	14.4505	21.1946	8.93694	8.19997	8.24536	15.4791	4.70963	0.796404	7.35388	4.82714	-2.52741	-2.86924					98.4586	100
20,	20	13.5749	15.4232	6.88181	5.99862	9.4635	4.09973	2.33912	3.05364	6.04685	-0.656497	-5.75172	-8.28228					68.4254	85.1905
40,	40	10.8159	6.79771	4.93944	1.76918	6.84995	3.07781	-0.42297	3.89803	-0.808183	-0.808183	-6.23485	-9.17248					49.3347	44.4881
80,	80	5.97641	9.51525	1.23999	0.764854	0.206299	1.19207	0.953832	1.3843	2.56962	-8.03925	-7.5707	-14.4697					41.8841	39.3571
160,	160	1.54202	5.59681	2.18233	0.123802	3.46151	-0.46676	-5.56933	1.10809	-2.07543	-4.36823	-2.5758	-14.357					22.5717	32.1564
320,	320	2.57787	3.63291	7.69135	2.97456	2.77543	2.47968	-4.41394	4.20386	0.729378	-3.65888	-4.07698	-9.32721					20.0977	27.287
640	640	13.8871	7.26747	2.7033	-1.51163	1.23208	7.84363	-1.27072	8.97667	2.79822	-2.25942	-8.91668	-9.90427					7.72732	18.0053
1280	1280	9.156	9.63714	5.60432	-2.52584	2.91212	3.88847	-9.30266	1.81867	-5.59472	-3.11982	-6.67424	-13.7501					9.0202	11.5836
2560	2560	5.915	2.01113	7.36183	5.55072	4.95495	8.28457	-7.21376	-3.44403	-8.46012	-6.88315	-4.23579	-8.83955					3.57956	11.348
5120	5120	8.64171	0.125221	8.7048	1.27196	6.70234	5.12058	-5.58247	0.991908	-4.15041	-0.971246	-0.971246	-1.14231					6.81925	15.0734
10240	10240	8.09475	0.116334	2.56536	0.116334	7.85768	8.94279	-4.08521	3.29081	-0.857631	-0.523176	-1.47285	-9.56079					4.13946	14.0565
20480	20480	9.93335	-2.85778	1.08899	4.31561	5.74016	1.19571	-7.77851	0.771715	-3.858	-7.38461	-4.81772	-4.7068					-5.76668	8.92436
