# Supplementary material for: B cell immunity to the Lassa virus glycoprotein is a correlate of vaccination-induced virus control in mice
Source: Nat Commun. 2026 Apr 6;17:4908. doi: 10.1038/s41467-026-71472-2 (PMC13230540; doi:10.1038/s41467-026-71472-2)
Supplement: Supplementary file 4 — Source Data [file 41467_2026_71472_MOESM4_ESM.zip › Data table/Figure 2/B/2B.xlsx]

## Sheet: B left
	Dilution Factor	LCMV-LASV LII - immunized										LCMV-VSV G immunized										B6 non-immunized										KL25 - 1 mg/ml
50	50	1.6731	2.3282	2.1989	2.0786	2.3824						0.1265	0.1224	0.1213	0.1392	0.357																1.5828	1.5124	1.5319
150	150	1.245	1.7635	2.0081	1.6625	2.26						0.0914	0.0943	0.1095	0.1011	0.1559																1.3322	1.1796	1.2296
450	450	0.809	1.2414	1.4769	1.1992	1.8561						0.0873	0.0885	0.1001	0.0908	0.1149																0.9599	0.7443	0.9171
1350	1350	0.4614	0.8514	0.8105	0.8403	1.4125						0.0901	0.0924	0.0922	0.0888	0.1067																0.5172	0.4194	0.513
4050	4050	0.2378	0.4851	0.4345	0.5056	0.7224						0.081	0.0853	0.0886	0.0871	0.0894																0.2879	0.2139	0.2646
12150	12150	0.1432	0.2783	0.2274	0.3064	0.3486						0.0916	0.0885	0.0867	0.0861	0.0865																0.1583	0.1251	0.1514
36450	36450	0.1057	0.1546	0.1377	0.1906	0.1896						0.0863	0.0812	0.0828	0.0867	0.0859																0.1091	0.0978	0.1037
109350	109350	0.0886	0.1106	0.0934	0.1255	0.1268						0.0817	0.0816	0.0835	0.0876	0.0826																0.0904	0.0892	0.0878
TM64		#1	#2	#3	#4	#5						#11	#12	#13	#14	#15

## Sheet: B right
		LASV LII										VSV G
TM64		2235	8377	6450	11084	14496						10	10	10	10	10
TM31							3950	2417	2686	2903	3848						10	12.04	10	10	10
Mouse		#1	#2	#3	#4	#5	#1	#2	#3	#4	#5	#11	#12	#13	#14	#15	#6	#7	#8	#9	#10
