# Supplementary material for: B cell immunity to the Lassa virus glycoprotein is a correlate of vaccination-induced virus control in mice
Source: Nat Commun. 2026 Apr 6;17:4908. doi: 10.1038/s41467-026-71472-2 (PMC13230540; doi:10.1038/s41467-026-71472-2)
Supplement: Supplementary file 4 — Source Data [file 41467_2026_71472_MOESM4_ESM.zip › Data table/Figure 2/K/lassa 2K raw data.xlsx]

## Sheet: K left
	Dilution Factor	LCMV-LASV LII - immunized										LCMV-VSV G immunized										B6 non-immunized										KL25 - 1 mg/ml										ARM-WE
50	50	2.126	2.1475	2.0152	2.0282							1.4135	1.1472	1.3825	0.956	1.4977						0.8742	1.2712	0.8398	1.0399							1.5828	1.5124	1.5319	1.4408	1.2275	1.3836	1.3329	1.2772			1.9028	2.1319	2.1155	2.3366	1.8977
150	150	2.232	2.2148	2.0915	2.2875							1.081	0.8907	0.7862	0.6433	1.1291						0.5549	0.9412	0.5484	0.6654							1.3322	1.1796	1.2296	1.1369	0.9991	1.1601	1.0809	0.9609			1.8215	2.0852	2.101	1.9272	1.7425
450	450	2.2174	2.165	1.7706	1.9921							0.6937	0.5918	0.4458	0.4001	0.7328						0.2726	0.4978	0.3052	0.3409							0.9599	0.7443	0.9171	0.8116	0.6931	0.8467	0.7627	0.6364			1.5664	2.037	2.1165	1.456	1.5767
1350	1350	2.1566	1.7055	1.4308	1.7177							0.3796	0.3562	0.2398	0.2165	0.4166						0.1691	0.2645	0.1699	0.1974							0.5172	0.4194	0.513	0.4472	0.3999	0.4516	0.4366	0.3567			1.2184	1.8751	2.0677	1.0846	1.3512
4050	4050	1.9696	1.1622	0.9781	1.2002							0.2177	0.2124	0.146	0.1468	0.2178						0.1119	0.1515	0.1095	0.1251							0.2879	0.2139	0.2646	0.2356	0.2091	0.232	0.2299	0.1938			0.7707	1.597	1.9687	0.7201	1.0612
12150	12150	1.5984	0.6051	0.5309	0.695							0.1454	0.1277	0.1038	0.106	0.1295						0.0903	0.1041	0.0874	0.0932							0.1583	0.1251	0.1514	0.1352	0.1254	0.1425	0.1366	0.1236			0.4442	1.2272	1.6439	0.4163	0.7215
36450	36450	1.0278	0.3421	0.3052	0.3803							0.1054	0.1023	0.1003	0.0927	0.1025						0.082	0.0866	0.0824	0.0862							0.1091	0.0978	0.1037	0.0934	0.1034	0.1044	0.1013	0.1052			0.2802	0.7885	1.1416	0.2662	0.4747
109350	109350	0.5823	0.195	0.1618	0.1984							0.0986	0.0861	0.0882	0.082	0.0887						0.0831	0.0828	0.0852	0.0824							0.0904	0.0892	0.0878	0.0881	0.0852	0.0824	0.0781	0.0845			0.1622	0.3956	0.6436	0.1609	0.2606
TM66		#1	#2	#3	#4							#10	#11	#12	#13	#14						#15	#16	#17	#18																	#5	#6	#7	#8	#9

## Sheet: K right
TM66			LASV LII					VSV G					B6 non-immunized					ARM WE
			103634	34895	28933	38463		3797	2755	1658	1191	3146		503.7	1315	498.1	726.7	24643	76529	111884	22926	43973
	Mouse		#1	#2	#3	#4		#10	#11	#12	#13	#14		#15	#16	#17	#18	#5	#6	#7	#8	#9
