# Supplementary material for: B cell immunity to the Lassa virus glycoprotein is a correlate of vaccination-induced virus control in mice
Source: Nat Commun. 2026 Apr 6;17:4908. doi: 10.1038/s41467-026-71472-2 (PMC13230540; doi:10.1038/s41467-026-71472-2)
Supplement: Supplementary file 4 — Source Data [file 41467_2026_71472_MOESM4_ESM.zip › Data table/Figure 2/L/lassa 2L raw data.xlsx]

## Sheet: L
		Values were log converted to achieve normality
TM66				PRE					POST
		LASV LII immunized		4.12401	4.38712	4.21141	4.1648		5.0155	4.54276	4.46139	4.58504
		LCMV immunized		2.99366	2.7864	2.16227	3.75473	2.38112	4.39169	4.88383	5.04877	4.36033	4.64319
