# Supplementary material for: B cell immunity to the Lassa virus glycoprotein is a correlate of vaccination-induced virus control in mice
Source: Nat Commun. 2026 Apr 6;17:4908. doi: 10.1038/s41467-026-71472-2 (PMC13230540; doi:10.1038/s41467-026-71472-2)
Supplement: Supplementary file 4 — Source Data [file 41467_2026_71472_MOESM4_ESM.zip › Data table/Figure 5/Fig. 5H/Fig. 5H.xlsx]

## Sheet: Sheet1
	CDR_clonotype_diversity index
	HkiL memory B cells (Gini-Simpson Index)
	rLCMV LASV LIIA		rLCMV A
	0.848		0.774
	0.802		0.759
	0.769		0.715
	0.834		0.77
	0.84
