# Supplementary material for: B cell immunity to the Lassa virus glycoprotein is a correlate of vaccination-induced virus control in mice
Source: Nat Commun. 2026 Apr 6;17:4908. doi: 10.1038/s41467-026-71472-2 (PMC13230540; doi:10.1038/s41467-026-71472-2)
Supplement: Supplementary file 4 — Source Data [file 41467_2026_71472_MOESM4_ESM.zip › Data table/Figure 5/Fig. 5F/Fig. 5F.xlsx]

## Sheet: Sheet1
		IgH_memory B cells (Aa substitutions)
		LASV_LIIA		LCMV_WE
		0.70913		0.637139
		0.658725		0.596203
		0.526448		0.609868
		0.721093		0.672868
		0.76751
		IgK_memory B cells (Aa substitutions)
		LASV_LIIA		LCMV_WE
		0.704783		0.332677
		0.611078		0.296203
		0.554156		0.265875
		0.688157		0.271318
		0.700389
