# Supplementary material for: B cell immunity to the Lassa virus glycoprotein is a correlate of vaccination-induced virus control in mice
Source: Nat Commun. 2026 Apr 6;17:4908. doi: 10.1038/s41467-026-71472-2 (PMC13230540; doi:10.1038/s41467-026-71472-2)
Supplement: Supplementary file 4 — Source Data [file 41467_2026_71472_MOESM4_ESM.zip › Data table/Figure 5/Fig. 5G/Fig. 5G.xlsx]

## Sheet: Sheet1
	CDR_clonotype_diversity index
		HkiL GC B cells (Gini-Simpson Index)
		rLCMV LASV LII A		rLCMV A
		0.993		0.939
		0.991		0.931
		0.981		0.963
		0.993		0.955
		0.989
