# Supplementary material for: B cell immunity to the Lassa virus glycoprotein is a correlate of vaccination-induced virus control in mice
Source: Nat Commun. 2026 Apr 6;17:4908. doi: 10.1038/s41467-026-71472-2 (PMC13230540; doi:10.1038/s41467-026-71472-2)
Supplement: Supplementary file 4 — Source Data [file 41467_2026_71472_MOESM4_ESM.zip › Data table/Figure 5/Fig. 5D/Fig. 5D.xlsx]

## Sheet: Sheet1
	IgH_GC B cells (Aa substitutions)
	LASV_LIIA		LCMV_WE
	2.14708		1.14091
	1.80713		1.14144
	1.23281		1.37785
	1.89172		1.39795
	1.66182
	IgK_GC B cells (Aa substitutions)
	LASV_LIIA		LCMV_WE
	1.41363		0.511873
	1.3546		0.403758
	1.27633		0.705018
	1.46488		0.533316
	1.21367
